# Supplementary material for: Quantitative trait loci analysis for molecular markers linked to agricultural traits of Pleurotus ostreatus
Source: PLoS One. 2024 Aug 12;19(8):e0308832. doi: 10.1371/journal.pone.0308832 (PMC11318876; doi:10.1371/journal.pone.0308832)
Supplement: S1 File — (ZIP) [file pone.0308832.s001.zip]

Archive with 4 entries (4 files):
- S1. Fig.pdf
- S2 Fig.pdf
- S3 Fig.pdf
- S4 Fig.pdf
