# Supplementary material for: Quantitative trait loci analysis for molecular markers linked to agricultural traits of Pleurotus ostreatus
Source: PLoS One. 2024 Aug 12;19(8):e0308832. doi: 10.1371/journal.pone.0308832 (PMC11318876; doi:10.1371/journal.pone.0308832)
Supplement: S2 File — (ZIP) [file pone.0308832.s002.zip]

Archive with 7 entries (7 files):
- S1 Table.xlsx
- S2 Table.xlsx
- S3 Table.xlsx
- S4 Table.xlsx
- S5 Table.xlsx
- S6 Table.xlsx
- S7 Table.xlsx
