# Supplementary material for: Quantitative trait loci analysis for molecular markers linked to agricultural traits of Pleurotus ostreatus
Source: PLoS One. 2024 Aug 12;19(8):e0308832. doi: 10.1371/journal.pone.0308832 (PMC11318876; doi:10.1371/journal.pone.0308832)
Supplement: S2 File — (ZIP) [file pone.0308832.s002.zip › S1 Table.xlsx]

## Sheet:  S1_1 Table. Miso Primer
S1_1 Table. SSR primers from Miso used for genotyping of HMmp individuals of Pleurotus ostreatus. The table includes the primer name, sequence, and annealing temperature (Tm).
Primer	Foward	TM	Reverse	TM	Product size
HMS_SSR-1	TTACATACATTCCTTTCGTT	50	GTGTATAGACGAGTCCGAG	50.4	257
HMS_SSR-2	TAGAGAGTGAGAGAGAGCG	50.4	TTACTTAGTTGCTTCCAAAC	50	298
HMS_SSR-3	GATGTGGAATTCATCGTAG	51.1	ACCTACCGACCTACACAC	50.2	282
HMS_SSR-4	GTCTTCATTTTCCATATCAC	49.4	ATGAGGAGGACAAGGAC	49.8	278
HMS_SSR-5	ACAAGGAGGAGGACAAG	50.2	GTCTTCATTTTCCATATCAC	49.4	299
HMS_SSR-6	TTATCTACGTTCACCTTCTC	49.5	CAAAATAATGAAATGAGGTG	50.8	158
HMS_SSR-7	GTGGACTCACAGATCATAAG	50.1	GCCCATTGTATTTACAGTAT	49.4	190
HMS_SSR-8	ATGTGATAATGAAGTGGAAG	49.9	GGACTCTTACATACATACCCT	50	280
HMS_SSR-9	CCTGAGTCAGTATTCCACTA	50.1	TATTCTGTAAGCACATGACC	51.1	298
HMS_SSR-10	ACTTCTACAACGGTGACTAC	49.1	ACACATAGAGAACAGAAAGG	49.2	300
HMS_SSR-11	CTTTTATAACACCGATGAAT	49.6	ACATTCACAACACATACACA	50	283
HMS_SSR-12	GGACTCTTAGTTATATCCCC	49.6	ATGTGATAATGAAGTGAAGG	49.9	289
HMS_SSR-13	TGGTAATACGTGGTAGACAT	50.4	AACACCCATAGTAAGTGTCA	50.3	156
HMS_SSR-14	AGACTGAAGACAATATGCAC	50	GTTCTTCGTGTTCTCGTAT	50	172
HMS_SSR-15	TTTCTTTGATCATCACTACC	50	GAAAACAATGCTCTATTCAT	49.5	140
HMS_SSR-16	ACCTCACTACCCTCACTACT	50.2	AACCACTTACGACTTATCAC	49.2	273
HMS_SSR-17	GTACGTACATACATCCCATC	50	TATCAATGAGAACGGAGAG	50.9	226
HMS_SSR-18	CTCCTATTCTCTCCTATTCC	49.8	GTGTATAGACGAGTCCGAG	50.4	293
HMS_SSR-19	GGTGGTTGAGAAGAGAGA	50.4	GAGATAAGTCATTTTTGTCG	49.9	196
HMS_SSR-20	GCTTAAGACACATAGGAAAA	49.8	TGTTTCTAAATTTGCTCTCT	49.5	123
HMS_SSR-21	GTATGTCAGAGAGTAGGCG	50.6	GCTTATTACAAGTCAAATCG	50.3	206
HMS_SSR-22	AGCCTTTGAATACTACAGC	49.7	TCAGAGCTATCCATCTAGC	50.3	186
HMS_SSR-23	GTGGTAAGCGAGTATATGTC	49.8	ATGTTGGTAAACATGAGAAC	49.8	147
HMS_SSR-24	CTGGGATATATCGTGTTGT	50.6	CTACAATATCGTCCATTTTC	49.8	190
HMS_SSR-25	CTATCATCTGAGAGCCAGTA	50.3	TCTACGGTGCTTAGAGTAAC	49.8	252
HMS_SSR-26	ACGATGAAGAGTGGAATAA	50.4	ACCAGATCAGTGTAAAACAG	50	129
HMS_SSR-27	GAGGATGAGGATGATGAC	50.2	TATCTACCACCATAGCCTC	50	283
HMS_SSR-28	ACATCATCATCATACCCTC	50	AGTTATGCATCGTATCAGTC	50.1	270
HMS_SSR-29	TAGTCAGATTGGAAGTGTCT	49.5	CCTCTTATCCTCTTATCCTC	49.8	254
HMS_SSR-30	TAAGTCCTTCTTTGACTTTG	49.8	ATATGTGTTATTTAAGGCCG	52.2	295
HMS_SSR-31	TGAAGTTGAAGTTGAAGGTA	50.8	GTACGACCCATCTCCTT	50.1	299
HMS_SSR-32	CTACACTATAACTTGGGCAG	50.2	GATACGTACAGATATGCTCC	49.7	260
HMS_SSR-33	ATCCACTACATTGAAAAGTG	50	GTTCTATGACTGCATCTGTT	50	263
HMS_SSR-34	GAACAGATACAACATCGACT	49.8	TGCATCATGTATGACTTTTA	49.9	163
HMS_SSR-35	GTCATGCATTTGCTTATTAT	50.5	GAGTCGACATAACCCTTT	49.6	245
HMS_SSR-36	AATGAAACAGCTATGGAAT	49.6	AGGATATGATATGTGCTCTG	50	297
HMS_SSR-37	GACAATAACTCAAACACGAT	50	TCTGCGTTTCACTGTGT	51.1	276
HMS_SSR-38	ACTTCTGAAAGCAAAAGC	50.5	CTTCAGAATCAGAACCAAG	50.5	287
HMS_SSR-39	ATATTAATTCATGAAACGGA	49.9	ACTTCGAATTTTGAACACTA	50.1	117
HMS_SSR-40	CTATAGCAGAGGTATAGCCA	50	CTACCACTGCTTCTACTGTC	49.9	297
HMS_SSR-41	ATGAGTACATGAACACTTGC	50.8	TACTGTCGTGTATTGATTGA	49.7	249
HMS_SSR-42	CTCTCACCTGCACTCTAGTA	50.4	AAAGGGACTCACTAAATTCT	49.8	238
HMS_SSR-43	TTTGATGTAGATGAGATGGT	50.2	AGAGGTCAGTACAACTTCAA	49.6	284
HMS_SSR-44	AAGAGTAAGGGTATTGTTCC	50.1	AGTGTGGAGTTGAAATTATG	50	235
HMS_SSR-45	CTCCTATTTTCTCCTATTCC	49.9	GTGTATAGACGAGTCAGAGC	49.7	224
HMS_SSR-46	GGAAACATGTGATAATGAAG	50.4	CACGGACTCTTACATACATT	50.1	279
HMS_SSR-47	TGTATTTCTTCGAAGTTTGT	50.1	AGACGTTTATGTAACGAGAG	49.6	190
HMS_SSR-48	GTCTATTATCGATCTTCCTG	48.9	AAGAACATCCCTCTCAAA	50.1	220
HMS_SSR-49	CTCCTATTTTCTCCTATTCC	49.9	AAGGTGAAGAGTAACGAAGT	50.7	292
HMS_SSR-50	ACTTACTCACACATCACTCG	50.8	TACGTATGATTATACCCAGG	50.3	296
HMS_SSR-51	ATCTAAGAAGTCCGAAGTTT	50	GAACTATGTGTGAAAACGAT	50	264
HMS_SSR-52	CTTTCATTCGTACACCTTAG	50.1	GATGATTATCGATCAGTGAC	50	181
HMS_SSR-53	GTCACTATCCTCCTTTTTCT	50.1	CTATTGAAGAAGTCACCAAG	49.9	245
HMS_SSR-54	ACGACAACAATAATCTCAAC	50	GAGGATGGTAGTCACACTTA	49.8	114
HMS_SSR-55	CAAGCCTTGTATTGTTCTAC	50.1	ACAAACAAAACTGATAGCAC	50.3	213
HMS_SSR-56	TACTTCTCACTTCTCACTGC	50.3	ATAAAGTACCGACGAGCTA	50.2	294
HMS_SSR-57	AGTTGAAGAGTCAGACGAG	49.9	TATCTACCACCATAGCCTC	50	290
HMS_SSR-58	TCTATGAATCGGTATGAATC	50	TGTGTGAGAGAGAGAGAGAG	49.9	159
HMS_SSR-59	GACTTGACTGACTGACTGAC	49.9	GAGATAAGCATAGCCATAAA	50	187
HMS_SSR-60	CGAGCTAGGTAAAGAAGG	50.2	CTTTAAACCTGTTTACGTTC	49.5	276
HMS_SSR-61	CGAATGTATCTTTGTCAGTT	50.2	CTCCGTGTTAGAGTCGTAT	50.1	276
HMS_SSR-62	ACTCATTGTTGTCGTGAA	50	GTAAACAAGAGAGGGACAC	49.2	280
HMS_SSR-63	CAAACCTGAGAGTAGTCAAG	49.9	GGTTTTGACGATGAAGAT	50.5	189
HMS_SSR-64	GCATATTTGTGATATTGTGA	49.3	GGTACGTCTGGTATGTTCT	49.6	223
HMS_SSR-65	TAGAAATCTCTGCTTCCAC	50.2	GGTCTTCTGGATATTTTCTT	50.1	260
HMS_SSR-66	GATAGACACCTGATCGTATG	50.2	CAGGATCTACATTTCGTAAG	50	250
HMS_SSR-67	TAGTAAGCAATAAGCAGAGC	50.4	ATCTCAAGAGAACAACAAAA	49.8	203
HMS_SSR-68	ACTCATTGTTGTCGTGAA	50	GTAAACAAGAGAGGGACAC	49.2	280
HMS_SSR-69	ACTTGTTGTACAGACGACC	50.5	CGGTACAAAGAAGGTATATG	50.1	247
HMS_SSR-70	TTATGATTATAATTACCGCC	49.9	CCTCTGTTCACTCATATTGT	49.8	260
HMS_SSR-71	ATGAGTATTGCATTCCTAGA	49.8	CGAGAGTATCCTGATTGTAG	49.8	116
HMS_SSR-72	ATTACCTTGTGAACCCTAGT	50.4	AGTTGACTTCTTATCCTCGT	50.6	294
HMS_SSR-73	ATATCGCAACATTCAACA	50.3	AATCAAAATCCTTTCTGTCT	50.5	241
HMS_SSR-74	TACAACGTGCAATAGACATA	50.1	CTCACGAACTGTGATAGATT	50	299
HMS_SSR-75	GTATCAACATCGGGATATG	50.9	GTTCAGTTAAGAAAGGAAGG	50.9	263
HMS_SSR-76	TATGGTGATTAGTACGATCC	50	TGTATATGTTGGTACTCAGGT	49.6	127
HMS_SSR-77	TACTTCTCACTTCTCACTGC	50.3	CATGTATGATGTGTCGTCTA	49.8	260
HMS_SSR-78	ATGTATAGATGAGTGGATGC	49.8	CATATCTCACCTGCATATCT	50	227
HMS_SSR-79	ATTCCTGTAGAATGTTGTTG	50	AGTCTGGGTCTGAGTCTG	50.2	232
HMS_SSR-80	GGACTCTTACTTACATCCCT	49.9	ATGTGATAATGAAGTGGAAG	49.9	280
HMS_SSR-81	TTTACTTTACAGGATAACGG	49.9	GTCAAAGTCAAACTCACATT	49.9	213
HMS_SSR-82	AAAGACTTTCATCTCCATCT	50.4	GGATGGTATGGTATGAAGTA	49.8	210
HMS_SSR-83	TACTTCATACCATACCATCC	49.8	ACGTGTGTATCTCCGTATAG	50.1	297
HMS_SSR-84	CTACCATCCCGTTTATTT	50	ACACTACCAACTAGTGCATC	50	290
HMS_SSR-85	GCGAATACTACAACTACGAT	49.7	TCTTGAAGAACACCACCT	50.9	254
HMS_SSR-86	TTTACTTTACAGGATAACGG	49.9	GTCAAAGTCAAACTCACATT	49.9	213
HMS_SSR-87	ACATATCTTCTCAGTTCACG	50	AGAAGGAATACACGAATACA	49.8	229
HMS_SSR-88	ATAAAACAAAACATAAACGC	50	GTTGAAAGTTGAAAGTTGAG	50	171
HMS_SSR-89	TACTACTACTAGACACCGGG	49.5	GTGCTTACTGGATTGACAT	50.7	212
HMS_SSR-90	GGCCTACATTTACTCCTACT	50.4	TCTAAGTCTTTGTCCTCTTG	49.6	283
HMS_SSR-91	GACTACATTGCTAGCACAAC	50.9	AAGGGATCTTGATAGGTTT	50.3	281
HMS_SSR-92	ACGAGGTCGTAGAGAGAC	49.6	GCTGGCAGATAATAAGTAAA	50.1	150
HMS_SSR-93	ATTCCTCAGAATAAAACCTC	50.1	GATTTTGGAATTGTAGTCAA	50.2	231
HMS_SSR-94	GTGATATTGCTTTCCAATAG	50	ATCAATACAAATTCTGCGT	50.6	255
HMS_SSR-95	AGCTACAAGACGTTCCTC	50	GAGGGTATAAAACATGACAA	50.1	251
HMS_SSR-96	GCTGTCACTTTCTGTTACAT	50.1	CATCCATCAAGAAATTGTAT	49.9	223
HMS_SSR-97	ACAATTCACCGTATTTCTTA	50	ATTACTCGATATTATTTGCG	50	185
HMS_SSR-98	TATACGAAGAGGAAATAACG	50	TCAGACAGATATCTTGAACC	49.8	279
HMS_SSR-99	TATTTGTGGATTTGATCTTC	50.1	TATAATGCTCTCTCAGTGGT	49.8	250
HMS_SSR-100	CTAGTAGCATAGCACCTTCA	50.9	TCTAGACTCTGCTTGTCAAT	49.9	287
HMS_SSR-101	TATAGTTTATTCGACGATCC	49.6	CATCGTACACCTTCAAGT	48.6	282
HMS_SSR-102	CATCCTGATGATACTGAGAC	50	TGTGAATTTATTTGGATTTT	50	271
HMS_SSR-103	ATGAATTTGATACAAAGGTG	50.1	GACAATGTTCGATTGTAGTT	50	237
HMS_SSR-104	TAGAAGACTGACAGGAGCTA	50.1	GATGTCACATTGGAGATTT	50.3	221
HMS_SSR-105	GTGGTGTGAAAGGTGTATC	50.7	GAGTTGAAGAGTCAGATGAG	49.4	294
HMS_SSR-106	TTAATTGATTGGTAATCCAC	50.1	GATTTTCTTCACCATACTCA	50	286
HMS_SSR-107	TCTTAGTAGCTTTAGCTTGC	49.8	CTAGGTTGAATGATGTTGAT	49.9	274
HMS_SSR-108	AGGAAGTCTAAGCAAGAAAT	50.2	AAATCACTATCCGAAAGAAT	50.6	265
HMS_SSR-109	GGACTCTTACTTATATCCCC	49.6	AAGGAAAGGTGAAGAGTAAC	50.2	267
HMS_SSR-110	TCTTCTTCCATTTTTCAATA	50.2	GCTGTAAATAGACTTGCACT	49.8	296
HMS_SSR-111	GCGACTCTAGGTAGTATGTG	50	CTATTGCTATTGCTACACCT	49.9	147
HMS_SSR-112	ATGTATATGTAAAGGCATGG	50.2	AGTCCGAGAGTGTGTGTAT	49.9	198
HMS_SSR-113	AACAACAAAATATCAGCAAT	49.9	CAAGTTAGCCAAACATACAT	50.4	295
HMS_SSR-114	GTACGTGTATCGTGTATCGT	50.9	TCTGCTTGTATCTTGAAACT	50.1	256
HMS_SSR-115	GGAGTGATGAACAAGATAAC	49.3	ACTCTTGTTCGTTGTGTCT	50.2	259
HMS_SSR-116	AAATAACAAGGCAACTCAG	50.4	GAACAGGACTTACATACCAA	50	212
HMS_SSR-117	GGGAATGTGATTCTGTATAA	49.9	ACATATATCCTATTACCCCC	49.8	147
HMS_SSR-118	GAAACTTGGTAGTAACGATG	49.9	CGCTCTTTATTTATAGTTGC	50	272
HMS_SSR-119	TCTAGGAGTACAGCTACAGG	49.7	GTTGTCGTTGTCGTTGT	50.3	231
HMS_SSR-120	TAGTACGGAGAAAGTTCTTG	49.8	TACCTTAGGTGGTGTGATAG	50.1	268
HMS_SSR-121	TATCTACCACCATAGCCTC	50	GAGGATGAGGATGATGAC	50.2	289
HMS_SSR-122	TTCAATCCAAGTCAATCTAC	50	TTCTCCAACTATTTTTCAAG	49.8	236
HMS_SSR-123	CTGTACTATACGTACCCCTC	48.9	GTTGACATGTCGTTCGT	50.1	257
HMS_SSR-124	ACCAGATCAGTGTAAAACAG	50	TGAAGAGTGGAATAATCTGA	50.6	125
HMS_SSR-125	AGTGGGTAAAGAGGATAGAG	50.2	CGGACTCTTAGTTATATCCC	50.7	265
HMS_SSR-126	AGAATTTAGAATCCGAGTTT	50	ATGCAGATATACAGACGAGA	50.6	229
HMS_SSR-127	CTCTATTCCTGGAGATGACT	50.8	TCACCTAGATCCGAAAGT	50.2	299
HMS_SSR-128	CAACGTTATCGACGTTAGT	51.2	CTTCATTATCGTTTCTCGT	50.3	258
HMS_SSR-129	GAGAAATGAGAACGAGAAC	49.4	GCATCGTGTATCGTTTATAG	51	229
HMS_SSR-130	AGCAATAGTTTGAATAGTCG	49.9	AATCGATATTCGTTTCATAA	50.1	273
HMS_SSR-131	GAAGAGCAAGAAGAATACG	50.1	CTACCAAACCAAGTCATATC	49.6	235
HMS_SSR-132	GACGTACCGTGTTTGAC	49.7	ATGCCAAATTTTAAATATCA	50.3	269
HMS_SSR-133	ATGATTCTGATGCTGAAAT	50.2	GTTTTGGAGTCTGATCTGTA	50	165
HMS_SSR-134	AGGACTCATCCTTAGTCATT	50.2	CGAGAAGAGTACCGAGAT	49.9	266
HMS_SSR-135	GTTCTGCTGTTCTAGCTGT	50.3	TTTGTGGTAAGTGACTTGAT	50.5	274
HMS_SSR-136	TTGGACAGAGCAATACTAAT	50	TTCTCTTGTCTCTGTAAAGC	49.7	199
HMS_SSR-137	CTGATCATCCGTAACAGTAT	49.9	CACGTCTACAGCCATATAAT	50.4	269
HMS_SSR-138	TGGTGTATATTCCATACCAT	50.1	ATCGAGCTTATGTAAGACAA	50.2	159
HMS_SSR-139	TCGGAAATTAAATGGAATA	50.8	CTACACTGGCTAAATCAAAC	50.1	271
HMS_SSR-140	AATACTCACTACAAAGGCAA	50.1	CTCCTGAGACACTGAAAAG	50.5	263
HMS_SSR-141	GTGTTTGATTGCTGAGTATT	50.2	ACTCTTTGGACAGCCTAC	49.8	195
HMS_SSR-142	AAGTATGTAGCATTGACGTT	49.9	ATTGTATTCGTTGGATGTAG	50.1	268
HMS_SSR-143	TTTGATTGTAATCGACTCAT	50.6	ATGGAGGTAAAACTGAGACT	50.4	176
HMS_SSR-144	GTTTTGGAGTCTGATCTGTA	50	CTGAAATGAACTCTGACTCT	49.1	153
HMS_SSR-145	AGTACGAAAGACTACTGCAA	50.3	GCTCACTTGAGAGGTAGAC	49.4	280
HMS_SSR-146	ATTCCTGCATACACATACAC	50.7	GCTCCTTAGCTCCTTATACT	50	246
HMS_SSR-147	GAGTGAGTGTGGATGTCA	49.9	TTCCACAGCTATTATGAACT	50	290
HMS_SSR-148	GAATATCATATAGCAGAGCG	50.3	TAGCTAAGGATTCTTCATGT	49.2	182
HMS_SSR-149	TATACAAGTCTGAGCGAGTC	50.4	AGTACTCACACCATCACTGT	49.8	267
HMS_SSR-150	CAGGATCTCTCTCTCTCTCT	49.9	GAGTCACCTGTACTGAAGTG	50.2	277
HMS_SSR-151	GAGAAACATGTCAAGGTAGA	50	AAGTTTGTCACTATCACTGG	50	206
HMS_SSR-152	ACACGATAAAACAGGACAC	50.6	GTCTGTTCCTTATCCCTTAT	50	202
HMS_SSR-153	AGCCATAAAAACTCAAATAA	49.6	CCAAGTGATTAATATGGAAA	50.3	128
HMS_SSR-154	CACTTTGATTTAGGAAGATG	50	TGCAGCTAGTGATATATTGA	49.4	260
HMS_SSR-155	CTCTTCACCAGGGTACTTAT	50.9	AGCATGTTTTGTGTTTTATT	50.1	284
HMS_SSR-156	TACAGTTCATTTTCCATTTT	49.9	CTATAAGTACCAGTCGCAGT	49.7	290
HMS_SSR-157	TTGATATCATCAATCACCTC	50.5	CTCTGAAGATCTGAAGGC	50.4	300
HMS_SSR-158	CAACTAGACTTGATTCTGGA	50.2	AAGATCGATTATGTGAGATG	49.9	239
HMS_SSR-159	AGATCTCTCAGTCTCCCTT	50	TGAGTAGAGAAGAGAAGCAG	49.8	284
HMS_SSR-160	AGTTTCTGCTTGTTGTATGT	49.8	TTACCAACTAGTATCGGATG	50.3	281
HMS_SSR-161	CTCTGTTGATGTTGGTAGAT	49.8	CTACGAGATCGCACTTAG	49.1	288
HMS_SSR-162	GTACGTACATACATCCCATC	50	TATCAATGAGAACGGAGAG	50.9	226
HMS_SSR-163	ACGAAGACACGAAGTAGTC	49.9	AATCCTCGTCTGTATGATAG	49.2	234
HMS_SSR-164	TAGAGTGTATGACCGTTCTC	50	TCAACTAGATAGCTTATCGC	50.1	172
HMS_SSR-165	CCTTTATAGTGATTCGATCC	51.4	GTAACCACCTACGACCC	50.6	293
HMS_SSR-166	GTATGCCCAGGTATGTCT	50.4	AAATGAGAAAATGTATACGG	49.6	274
HMS_SSR-167	GTTTTGGAGTCTGATCTGTA	50	CTGAAATGAACTCTGACTCT	49.1	147
HMS_SSR-168	ACTGAGTGAGAATACACCC	49.4	GGGAAAGTATTACCTTTGAG	50.8	300
HMS_SSR-169	ATGATTCTGATGCTGAAAT	50.2	GTTTTGGAGTCTGATCTGTA	50	165
HMS_SSR-170	AATACAGAGTGGCTGACTTA	49.9	AAGACGGAAGTATATTCACA	49.8	119
HMS_SSR-171	ACGTGTAATGAAGAGTGAAG	50.2	GATAAACGATATGAAACACC	49.6	278
HMS_SSR-172	ATACTCACATATTAGCTCGG	49.6	GCCATTGTTATCAGTAAATC	49.8	274
HMS_SSR-173	GTATACATGTGTGCATTCAG	49.5	AGTTCAAAACGTTCAAGATA	50.1	286
HMS_SSR-174	GGCTCTTATAAACAGTGATG	50	GATACGTACAGATATGCTCC	49.7	197
HMS_SSR-175	CATGCTAACTTATGATGGAT	50.2	AAGTAATGGGTTAGTGCAT	49.6	299
HMS_SSR-176	AAGAAAAGAAAGAGGAAAAG	50	AAGTTCACATTTGTTGAGTC	49.9	289
HMS_SSR-177	GTTCTTAATTATTAGCTGCG	50	GGTTGGCTTCTACTTCTACT	50.4	244
HMS_SSR-178	TTTGTCTTTTTGTCTCTTTC	49.7	CATATATCCACACACACACA	50.4	296
HMS_SSR-179	CTGCAAAGATAAGATACGAT	49.8	TAATATCGTCTTCTTCCAAC	49.5	228
HMS_SSR-180	CACTAGGGACTCTTACAACA	50.2	GTTTATCGCTAAGTTTATGG	49.7	260
HMS_SSR-181	GTTAATCGTTAATCGTTGAT	49.5	TTCTTCAAGGGTGTTCTT	50.3	272
HMS_SSR-182	TTAACTACGCCACTCATAAT	50.2	TACTTATCATGCCTTCTGAT	49.8	262
HMS_SSR-183	TACTAATGTACCAAGGCACT	50	GGGGTATGTGTAATGTGTAA	50.7	284
HMS_SSR-184	CAACTGAATTTTTGACATTT	50.3	CATTTTTATCAATTGGTGTT	50.3	225
HMS_SSR-185	CAAAGTTACCAACTCAGAAG	50	CTTGTTCACAGTCTATGGTT	50	204
HMS_SSR-186	AGTTATAGTGGTTGTTTCCA	49.7	AACAATGTTGAGACGGA	49.8	298
HMS_SSR-187	TGAGTAAAGAGCAGAAGAAC	49.7	TGTGTGTTACACCTTCATAA	49.6	137
HMS_SSR-188	ATGGTTGTTGACAAGGTAT	49.9	ATAGGGAGTTAGGTGAGTGT	50.2	229
HMS_SSR-189	TTGCCTATCTCATCCTATTA	50.1	TCAAAGTTGAACTAGAAAGG	49.8	253
HMS_SSR-190	TCATTCTCGAACTACTCTTT	49.1	TAGTCTGGTGGAGTAGAAGA	49.7	225
HMS_SSR-191	ACAGCTGTGTGAGTAGATGT	50.2	AGCAATACTTGAAATCACTG	50.4	184
HMS_SSR-192	AGATGATGGAAACGACAC	51.1	TTATCGTGGTGATTGTACTT	50.6	206
HMS_SSR-193	TGAATTTCTACCTTGTCAGT	49.7	GACTGACTATACGACGGTT	49.8	154
HMS_SSR-194	GTTTGAAGTTACAGGCTACA	50.5	GGGAGTTTTAGAAGTAGGAG	50	292
HMS_SSR-195	CTATTCCTCCACCAAATAC	49.5	AGTGCTTACATACAACATCC	50	240
HMS_SSR-196	GACTACATAGTGGGTGTCAG	50.1	CATAAGGATCCTGTAGGTAA	49.4	257
HMS_SSR-197	ACTATGTCCCAATGATCC	49.9	GATTTGATCATGTTTATGGT	49.7	283
HMS_SSR-198	TACTCAACTTTGAATTACGC	50.8	CCTTCTGGTGTGTACTCTAA	50.2	293
HMS_SSR-199	AGCCGTATATGACTATGTTG	50.4	ATAACAGATAACAACGCAAT	50	265
HMS_SSR-200	GCGTAAGCTACTTCTCATAA	50.3	ATGTACGATTAGTGCAAACT	49.9	162
HMS_SSR-201	CGTAAGCTACTTCTCGTAAG	50	CAGCTATCTTGTTATGGTTC	50	120
HMS_SSR-202	ACCTTATTGTCTCTTCCTTC	50.1	TTGAGATCCTAAAAGAAACA	50.1	238
HMS_SSR-203	AAGTAGCTTAGAGCTTACCC	50.1	CTTCAAAACCTCAAATAGTG	50.1	265
HMS_SSR-204	GCAAGAAGAAGAAGAGATG	49.9	AACATCAAGATGGTAGACTG	49.8	293
HMS_SSR-205	GAAGTGTTGTTTGGAATTT	49.9	CCAGTACCCAGTACTACTCA	50.1	295
HMS_SSR-206	GAAGACTCAGAGCAAGATG	50.5	GTGATGTACGAAAGAGGAG	50.3	263
HMS_SSR-207	GTCAACTCAACAAGTCACAT	50.5	CGAAGAACATAGAGAACAAG	50.1	120
HMS_SSR-208	TACGTATCTCACCTCAACTC	50	AGCTATTCTCTCTTCCTCAT	49.9	272
HMS_SSR-209	CTCCTATTTTCTCCTATTCC	49.9	GTGTATAGACGAGTCCGAG	50.4	274
HMS_SSR-210	GGTGAGTGTTTCTTACTACG	49.9	CACGAACTTTGTCATCTTAT	50.2	295
HMS_SSR-211	TACACAAACATATCAAAGCA	50.1	GATTTCCATCATCTACAGG	50	290
HMS_SSR-212	CAGTATGGCACCAGATATAC	50.5	CAACTACGATTAGGACATTG	50.8	272
HMS_SSR-213	GCTCTCTGTCTCTACTCTCC	50.5	TGACTAACCCTGAATAACAC	50	232
HMS_SSR-214	TACTGAAGACCAAGAAACTG	50.3	CTGGTCTAGTCTGCTATCAC	49.7	250
HMS_SSR-215	GACAAACAGGATAGATGGTA	49.9	TACACTCTGAGTATTCCACC	49.8	117
HMS_SSR-216	TGACTTGACTTATATAGGCG	50.7	AAAGTTATTATGGTCAGCAA	50.2	221
HMS_SSR-217	AAAGTTATTATGGTCAGCAA	50.2	TGACTTGACTTATATAGGCG	50.7	221
HMS_SSR-218	GATTGTGATATTGGGGAG	50.7	ATCTTCATCGAAAAACAAC	50	300
HMS_SSR-219	GTATAAGGCACCATATTCAG	49.9	TAGTCTACGCAAGATTTCTC	49.8	289
HMS_SSR-220	GATCCATAGAAAACTAGGGT	50	ATATGTCAGCGTAAGACATC	50.1	298
HMS_SSR-221	AGTGGTATTGAGGAGTGAC	49.4	CAACTCATGACGATCATTC	51.9	300
HMS_SSR-222	AAATCAATGAACCAGTTAAA	49.9	GTTAAGGTAGAGATGAGTCG	49	300
HMS_SSR-223	GTTCTCACTCACCTATATGC	49.6	ACATGTAATGAGAAGATGGA	50.2	136
HMS_SSR-224	GTCTTGACTATCAACGTGTC	50.2	TATATCAACGCCAATATACC	50.4	281
HMS_SSR-225	TATACAAGTCCGAGTGAGTC	50	CTCCTATTTTCTCCTATTCC	49.9	229
HMS_SSR-226	CATACTCAATTCGCTCTAAC	50.2	GCACAATATACATCGGTAGT	50.1	212
HMS_SSR-227	ATGAACGAATAAAGTAACGA	50.2	TTGTACTGGTTTCCTCTTC	50	251
HMS_SSR-228	GAGAGGTTGATGGAATAGAT	50.6	ACCTAGCTAACTTCAAGGAC	50.4	234
HMS_SSR-229	CTATAGTACTGCTCATCGCT	49.9	GGGAAGGTAAGGAGATG	49.8	247
HMS_SSR-230	AGGCTTCAATATCAACAAC	50	GAGGTAAGTCGTGCAAGT	50.8	274
HMS_SSR-231	CTACAACTTTGACTGGACAT	50	TGGAGTGTCTTATTGAAATC	50	282
HMS_SSR-232	CTCTCTTGCTAGTGGTAGG	50	ACCACAAAGATAATCTGCTA	50	297
HMS_SSR-233	CGTTGAAGTTTATGTTAAGC	50.5	ATCACTCTTCATGACCTTCT	51	271
HMS_SSR-234	CTAACATCCGGATTCACT	50.5	CTCTCCTCTCTCTAATAGCC	50.1	263
HMS_SSR-235	AGTAGCTCAATGACAGCTT	49.9	CTCAATATCCACACTCACAT	50.5	245
HMS_SSR-236	CATAAATGCAGAAAAAGAAT	49.9	TTACACCGTTTGAATTAGAT	50	242
HMS_SSR-237	AAGGACAAACTACATCTGC	50	GTTACTAAAGGCGAGAGG	50	284
HMS_SSR-238	GATATGCAGACCAGAAGTC	50.2	GATATGAAGAAGCAGTCAAG	49.9	258
HMS_SSR-239	TGTAGATCTTTGTTTCGTTT	50.1	CTTGACTCTGTTTTGCTTC	50.8	284
HMS_SSR-240	TCTCTTCAGTTCTACACTCG	50.4	AGAGAAGGATAGACGAAGAC	50.1	217
HMS_SSR-241	TTCCTTTATCGATTATCAAC	49.6	CAGTATCCAATCAGCAGTC	51.2	235
HMS_SSR-242	GAACTCCAGTAGCAGTAGGT	51	GTATATACGAACTTCTGGCA	50.5	220
HMS_SSR-243	GTACACCACAGTAGATTTGG	50.3	TGATAGAAATTTTGGAGAAA	50.2	249
HMS_SSR-244	AAAATAAGAGAGGAGAGAGG	49.6	AACGTAATAGCGTCGAA	49.9	300
HMS_SSR-245	AGTACCAAGTGGTAGGAGAT	50.2	GGAGATTTTTGAAAGGTTAT	50.3	270
HMS_SSR-246	TAGTCTGATAACCCTCGTC	49.9	CAAGCACGTTATCTTCTATT	49.9	227
HMS_SSR-247	ACTCTGTGTATCTGAGCAAC	49.9	CGATATACGAGTAATTCGAC	50.1	205
HMS_SSR-248	GATAAGCGACATTCTCAAC	50.5	CTTCTCCTTCTTGTTAGCTT	50.8	261
HMS_SSR-249	GTATTTGAGTATTTGAAGCG	50.3	AATATCAAACAACACTCGTC	50	287
HMS_SSR-250	CTATTCCTCCACCAAATAC	49.5	AGTGCTTACATACAACATCC	50	234
HMS_SSR-251	ATCAGAAGAACGAATGACT	49.3	TAACTTCTAAAGCAATCGAC	50	262
HMS_SSR-252	GTGACTTGAATTTGTTGAGT	49.9	GTATTGAAGTGCGTATTGAT	50.3	260
HMS_SSR-253	ACTACGACAATACAATCTGG	50.1	TGAGTGACTGGTTCTTAATC	50	239
HMS_SSR-254	ATGATTCTGATGCTGAAAT	50.2	GTTTTGGAGTCTGATCTGTA	50	171
HMS_SSR-255	GACTGACGATACTGAGAAAA	50.2	GAAATCTACGAAGCTGTTAG	49.6	287
HMS_SSR-256	GGATGTGGTATGTGTAAATC	50	GAAACTTGGAAACTTGACTA	49.5	292
HMS_SSR-257	CTACTATCCCACTAGTCCCT	50	ATGGAGGTAAAACTGAGACT	50.4	273
HMS_SSR-258	ATGAACGAATAAAGTAACGA	50.2	TTGTACTGGTTTCCTCTTC	50	245
HMS_SSR-259	TCTTGATATTCTTGATGGTC	49.9	GCGTTATTGCTGTGTACTAT	50.6	290
HMS_SSR-260	TAATAGGTGAAAGTGGGTTA	50	CCTCGACTCAGTAGTCAATA	50.3	292
HMS_SSR-261	TATGTTGAGTATGTTGAGCA	49.9	GTCTCACTATGTCAATCAGC	50.3	254
HMS_SSR-262	CTCGTCTCCCTACACACT	50.5	CTCTACCCCTCTACTCTACC	49.7	282
HMS_SSR-263	GTAAGTCTAGAACGCCTTG	50.1	CTATTCAATGAACCTCACAT	49.9	287
HMS_SSR-264	CAGTATGGCACCAGATATAC	50.5	CAACTACGATTAGGACATTG	50.8	272

## Sheet: S1_2 Table. Heuktari Primer
S1_2 Table. SSR primers from Heuktari used for genotyping of HMmp individuals of Pleurotus ostreatus. The table includes the primer name, sequence, and annealing temperature (Tm).
Primer	Forword	TM	Reverse	TM	Product Size
JHH_SSR-1	TCCTTATCCTTATCCCTATC	50.1	GGTCTCTGTGCTATCATCTA	50.1	144
JHH_SSR-2	TGCTACCCTATTTTGATAAG	50	GAGTTTGACGTTTTCTGATA	50.4	295
JHH_SSR-3	GCAAAAGAGTTAAGTCAAAA	50.1	TTTGGAGGTTTTTAATAATG	49.9	143
JHH_SSR-4	ATGATTATACATTTCCATGC	50	CCTCTACTCTCCTCTACGAC	50.6	289
JHH_SSR-5	TGAGATCTGAGAGTACTTGG	50	GGTGAGTTGTTATGTGAGTT	49.7	207
JHH_SSR-6	TTTCAGTATCGGAGTATTTG	50.5	CGAGCTCAAAAATTAAATAG	50	259
JHH_SSR-7	GTACTCTATTTCTCTCTTGGG	50	GTGACTCCTCAGTGTGATAC	49.8	219
JHH_SSR-8	GAGTGTCGTAGTTGAAGATG	50.5	GTTGTATTCTTACTGGGGAT	50.7	167
JHH_SSR-9	GGAAACATGTGATAATGAAG	50.4	CACGGACTCTTACATACATT	50.1	279
JHH_SSR-10	GATATGTGAGGGAGCG	49.8	GAACTACGAGCCAGAGTC	50.3	299
JHH_SSR-11	GCAGATCAGGATAACAGATA	50.1	ATAGAAGTGAGTATTCGCAA	50.2	238
JHH_SSR-12	ACTCCAGCAGACTGTAAAC	49.9	AACAAGCATATGTTAGGGTA	50	195
JHH_SSR-13	GCTTGACTAGTAGAACGATG	50.1	CGTCTGCATTTGAAGTAG	49.9	231
JHH_SSR-14	AGACAAATGAACGATAGAAA	49.9	TATCCCAAGAGAATAACAAA	50	161
JHH_SSR-15	CTGAAAAGTGATACCCATAG	49.8	GTAACGAAGATGAAGATGAA	50.2	212
JHH_SSR-16	CTTCTGCTTCTTCTTCAATA	50	GTCTCAGACCTCATCAATAA	49.8	288
JHH_SSR-17	CTTATCGCGTACAAAATATC	50.4	TTACTTCGTATCTATCGCTC	49.9	233
JHH_SSR-18	ACGAAACGTACAATACCTAC	49.5	TACATTCCGTAGGTTGC	49.8	244
JHH_SSR-19	CTTATGCGTACTCGTATTCT	49.9	TCTATCATACAGATCCCAGA	50.3	213
JHH_SSR-20	ACGACTATTCCTATCGAGAC	50.9	GGTATCTTTCTTCCACTTTC	50.5	114
JHH_SSR-21	GTAAATTGATTGGTTTGAAT	49.3	TAATTTGTATGGAGGGAATA	49.9	252
JHH_SSR-22	GTAATTCCTGTTACTGCAAG	50.1	AATCATGTGATAGCAACAAT	50.4	281
JHH_SSR-23	TAGTCACACTTGCAACAATA	50	ATAATTTTAGGTCCCATTCT	49.8	269
JHH_SSR-24	GAAGCATCATGGTTATTTAC	49.8	CAGGAAATTATGCTTGTATT	49.8	103
JHH_SSR-25	CCAGACTGAACTTGAGTAAA	50.3	CTCTTTCACTGACCGTATAG	50	226
JHH_SSR-26	AACATTCATTTCGATTTCTA	50	AGCAATACACCAGAATACAC	50	223
JHH_SSR-27	CTCCTATTTTCTCCTATTCC	49.9	AAAGAGTATAGAGGTAGCCC	49.6	286
JHH_SSR-28	ACTCACTCACCTGCGTA	50	GCATCGTTGCTTGTAAT	50	227
JHH_SSR-29	AGTCGAAGCTGAGACTTATC	51.2	ACATACACACATCGTTCATT	51	299
JHH_SSR-30	CTAGATTTTAGAGACAGCGA	50.1	TGTATGCTTTCCTTCTTTAT	49.4	180
JHH_SSR-31	GTTTTGGAGTCTGATCTGTA	50	CTGAAATGAACTCTGACTCT	49.1	177
JHH_SSR-32	AAAGAGTATAGAGGTAGCCC	49.6	CTCCTATTTTCTCCTATTCC	49.9	266
JHH_SSR-33	AGTGTTGTACATGAGTGGTT	50	TACCTCCTAACACCGTAATA	50.1	130
JHH_SSR-34	CTACTACAACATCTCCCACA	50.9	CTTGGTAAGATATACGTGGA	50.3	231
JHH_SSR-35	CTACCACATTCAGTATCACC	50.2	ACTCATACCCAGTGTTGAC	50.2	159
JHH_SSR-36	GTGTGGTGCGTATAGTTG	50.3	CAAAAAGAAATAGAGACGAA	50	298
JHH_SSR-37	GACTACACGACCTACGACT	49.8	ATGGAATTGAATAGATTCTG	49.2	264
JHH_SSR-38	ATATCCCTCATATCCCTTC	50.3	ACAACACTCGCAACATT	50	231
JHH_SSR-39	CAAAAAGAAATAGAGACGAA	50	AGGTGTGGTGCGTATAGT	51	282
JHH_SSR-40	ATACAATACAAAACCCAAAA	50	CCAGAATAACAGAATACCAG	49.8	264
JHH_SSR-41	TAAAGATGAAAAAGGCATAC	49.9	CACTCTGTGCATATACTCC	48.4	184
JHH_SSR-42	AAAGAGTATAGAGGTAGCCC	49.6	CTCCTATTTTCTCCTATTCC	49.9	256
JHH_SSR-43	CATAGGCGACATACTATCAT	50.2	GATAGAGCAGTGACGAATAC	49.8	284
JHH_SSR-44	TTGAATATTGACTACGAAGG	50.5	GGTTATCTGTTACGCATTAT	49.6	273
JHH_SSR-45	CTCCTATTTTCTCCTATTCC	49.9	CAAAGTGTATAGACGAGTCC	49.7	238
JHH_SSR-46	GTGGTTGAAAAGAAAGAAG	49.8	ATTTGTATGAGTCACTGGAG	49.8	277
JHH_SSR-47	GTTACGTGCAGTCGTATTAT	50.5	GACGTCTTCATCGGG	50.4	292
JHH_SSR-48	CTCCTATTTTCTCCTATTCC	49.9	CAAAGTGTATAGACGAGTCC	49.7	248
JHH_SSR-49	GAGAACACGAGAGGAGAC	49.8	GAACACAATCTCGACTTTAG	49.9	157
JHH_SSR-50	TATCAATGCATCAACATATC	49.1	TATTTGATATATGACCACCC	49.9	262
JHH_SSR-51	TTTAGCCTACCGTATAACAG	50.1	GTCTCGCTATTGATATTGAA	50.5	212
JHH_SSR-52	GTAGCGTATATTTAATCGGA	50	ATCTGATGCTCTTTACTTTG	49.6	257
JHH_SSR-53	CGATATACACCTACACACCT	49.9	CGTACTGTGAACCATGTTA	50	226
JHH_SSR-54	ATTTTCTTAGATTTCCTTGG	50.5	AGCATGAGAGTTTGAATATC	49.3	156
JHH_SSR-55	TTTATTCAAGGTTTCGTTAG	50.1	CTTGTTCTGTGAATGTTGTC	51.3	205
JHH_SSR-56	TGACTTACTTTCACCTTGTT	49.8	GTGAAGGCTGAAGATATGTA	50.3	275
JHH_SSR-57	GAAAAGTACTTCTGACGATG	49.9	CTTTTGACCTCTTCTAGTCC	50.7	291
JHH_SSR-58	ACGGTGTATAAGAAACTGAA	49.9	TTGATATTCGCTATGAACTT	50.2	251
JHH_SSR-59	AGTCGATCCTCTTAGAATTT	49.9	AGAAACAGAAACACAAACAC	50	198
JHH_SSR-60	TCTCTATGACTTACTGGGTG	50.1	TGAACAACACACTCGACTA	50.4	168
JHH_SSR-61	GAATCCTTATCCTGTTCTCT	50	ACTCAACATCAGTATCAACC	49.6	272
JHH_SSR-62	ACTCGCACTAAATTGAATAG	49.9	AGTTCTTGGATTCTTTGC	50	297
JHH_SSR-63	ACCATATCCATTTACTGATG	49.8	TCACCTATATGCCAATAGAC	50.2	159
JHH_SSR-64	AAAGAGGAGGAAGAATTAGA	50	TAGTAGCTCTTCATCGTTGT	50.1	273
JHH_SSR-65	CCACTTTATTATGCTTCTGA	50.7	CTATTCGACATACACCAGAG	50.6	277
JHH_SSR-66	AAAGAGTATAGAGGTAGCCC	49.6	CTCCTATTTTCTCCTATTCC	49.9	266
JHH_SSR-67	GGTAACAGTAACAGCGTAAT	49.7	CTCAATCCACATGCTTATAC	50.6	199
JHH_SSR-68	GTTTAGATGGGAGAAAAAGT	50.3	ATGAACGAGATGGATGAC	51	206
JHH_SSR-69	GTGAGATCTGAGGTCTTTG	50.1	CTCATCAAACAACATACACA	49.9	276
JHH_SSR-70	GCTGATATAAGAGCAAAGAA	50.1	AAAAGTATACCCATAGGACC	50	288
JHH_SSR-71	TCAACAATCAATTAAGGAAG	50.4	GTCAGAGAAAGTCAAGTCAA	50.1	272
JHH_SSR-72	CTCCTATTTTCTCCTATTCC	49.9	AAGTGTATAGACGAGTCCG	50.1	246
JHH_SSR-73	CAACTAGACTTGATTCTGGA	50.2	AAGATCGATTATGTGAGATG	49.9	233
JHH_SSR-74	AAGGAAAGGTGAAGAGTAAT	49.8	CCATGGACTCTTACATACAT	49.7	230
JHH_SSR-75	TTAAATGTTCTGCTTCTTTC	50	AAGTAGCACATAGGAAGACA	49.9	293
JHH_SSR-76	ATCCAACACATATCTACTGC	49.9	AAGTAGCACATAGGAAGACA	49.9	287
JHH_SSR-77	AGGTGAAGAGTAATGAAGTG	49.2	CTCCTATTTTCTCCTATTCC	49.9	290
JHH_SSR-78	TGGACAATATCAATACGTG	49.9	CAAGAGTAGAAAAGCAACAG	50.4	223
JHH_SSR-79	AGACGAACACCAACAATAG	50.8	GCCTGAGCACTAGCTTT	51.3	232
JHH_SSR-80	CTTTGTGGACGATTATTATG	50.8	GAAATTCAAGGCAAATATAC	49.3	249
JHH_SSR-81	ATTTAGTAGTGCTTTGGTCA	50.1	GTTCGAATAACGAAAATAGA	49.9	269
JHH_SSR-82	CAAACACATATTCAAAAACA	49.5	TGGATTAATTGATTTTTAGC	49.9	209
JHH_SSR-83	TTACTGGAATGGTAGTTGAC	50	AATAATAAAAGAAACAGCGA	49.8	293
JHH_SSR-84	ATACTGTTCGTACGTTATGC	50.5	TTTGTACTTTTTCCTTTCTG	50	291
JHH_SSR-85	ATAGGACGGGATAGGAA	49.9	TCTAACATCTAAACCACACC	50	216
JHH_SSR-86	AAAACAGGATGAATTGAAG	50	TATTATCGTCCTCTTTCTCA	50	247
JHH_SSR-87	TGAATCAGAGCTGTCTAAAT	49.9	GACTTCATGGCTACATCC	50.8	270
JHH_SSR-88	CATAGACACAGACACAGACA	49.6	CCAAAAATGTTGATATTGAT	50.1	255
JHH_SSR-89	GACACCCACATATAACAATC	50	CAGGGAGTCGGAGTG	50.4	285
JHH_SSR-90	GCAGAGGGATATGAGGT	50.2	ACAAGTAAAAGCTCAAACAC	49.7	201
JHH_SSR-91	AGTCATATCCGAAGAAAGTC	50.9	GCATTTACTATGTAGATCCG	50.1	170
JHH_SSR-92	AAGTCATTCAACTCGTTTT	49.6	CTCGTAAAGATAACGACAAC	50.1	300
JHH_SSR-93	GCTAAGCCGTGATTATTA	48.9	GGATTGTCAGAAAAAGAATA	49.5	299
JHH_SSR-94	GGACTGATTGACTTTACTGA	50	GAGATGTACCCACTTACTGA	49.8	175
JHH_SSR-95	TGTTTCTAAATTTGCTCTCT	49.5	GCTTAAGACACATAGGAAAA	49.8	123
JHH_SSR-96	GACAAGTCCAATGATAGAGA	49.8	CGTTAACTAGTCAGGTTTTC	49.3	294
JHH_SSR-97	AAAGTCGCATAGTAGATGAG	49.7	TATGAAATTTAATTATGGGG	49.7	255
JHH_SSR-98	CTATTGAAGAAGTCACCAAG	49.9	GTCACTATCCTCCTTTTTCT	50.1	245
JHH_SSR-99	CTTTCGGAGCACGTC	51	AGAGAAGGAAGTGTAGGAAG	50.3	293
JHH_SSR-100	TACTGAACTGAATCCTGAAT	49.5	GTGCATTAAGGTCTGTCAT	50.7	189
JHH_SSR-101	CCAAGTACGAGTCTGAAGT	50	AGATAATGTAGGAATTGTGG	49.2	266
JHH_SSR-102	AAAGAGTATAGAGGTAGCCC	49.6	CTCCTATTTTCTCCTATTCC	49.9	276
JHH_SSR-103	ATAGTGGAACGAATCAAGTA	49.8	AATCTGCAGAAAGTATCGTA	50.2	257
JHH_SSR-104	GGAGTGTGTAGATGAGTCTG	50.1	CTCCTATTTTCTCCTATTCC	49.9	235
JHH_SSR-105	CTCGTAAATACCTACGTGTC	50	ACACAAAAATTTACGAACTG	50.5	299
JHH_SSR-106	CTCCTATTTTCTCCTATTCC	49.9	AAAGAGTATAGAGGTAGCCC	49.6	266
JHH_SSR-107	GGAATTGTGCACTGTATG	50.1	CTAGAAACGAGTGAATATGG	50	233
JHH_SSR-108	ACTAAAACTGACTTTTGTCG	49.7	ATTGAGTATTCCCTCTTGTT	50.4	267
JHH_SSR-109	ACCACTAGCAGAAACCTTA	49.9	AACAATCTCCACGTCTATC	49.6	246
JHH_SSR-110	CTCTTTCCTCTTTCATCTGT	51	GAGATGGGGAACAGAAC	50.4	300
JHH_SSR-111	CCATACTACCCGTACTCTTA	49.6	GAAGGTGTCGTTGACTG	49.7	287
JHH_SSR-112	GGGAAAATAGAAGTCTCAAT	50.1	CTTGATTCTTGTCAATCAGT	50	295
JHH_SSR-113	GATCCTGTAGATCAGAAACA	49.8	CTATCAATTCAATCTTCTCG	50	275
JHH_SSR-114	GTCTAGCTCACCTTCTTTTC	50.9	GTACGTTGTTTCCTAGATTG	49.9	231
JHH_SSR-115	AAGCGGTAAATACAGAAATA	49.7	GAATGTTGAATTCCTTATGA	50.1	293
JHH_SSR-116	ATACATGTAGTGCGATTCTC	50.1	GTACTGAAAGCACTTTGAAC	50	295
JHH_SSR-117	TATCGTCGACTAGGAAAGTA	50.2	GAAGAATTTCAATGAGGAG	49.5	258
JHH_SSR-118	GGTCTCTGTAAGAATCATCA	49.8	ACTCATAATTGTGCTTTGTT	49.9	254
JHH_SSR-119	TCATCCGATCATATAGAAAC	50	TAACTGATAGCTTCAACACC	50.4	162
JHH_SSR-120	CGCTAAAATCTCAAATCC	50.8	AGGTAAGTTAGGTAACGGAG	50.5	294
JHH_SSR-121	ACTTGTCACAAATAGGATGT	49.3	CCTTCTGGTGTGTACTCTAA	50.2	298
JHH_SSR-122	TCCAACTACTCAACAAGTTT	49.8	AGTAAGGCAGTTAGTCCTTT	50.2	267
JHH_SSR-123	AATACCCTTTCTTCAAGTTT	50	AAGGTGTACAATACAACTGG	50	235
JHH_SSR-124	CCTAGAGGTTTCCTTAGATT	49.6	CTGAATTCGAGATGTAGGT	49.9	261
JHH_SSR-125	CAACTATACTCGCTCAAGAC	50.1	ATATGGAGATTGTATATCGC	49.3	299
JHH_SSR-126	GACTGATTGACTTGACTGAT	49.5	TGCTACCCTATTTTGATAAG	50	262
JHH_SSR-127	GTCGTCGTCGTTGTG	49.4	CGTACTTTTACTGACATTCC	49.9	166
JHH_SSR-128	AAATAAATTTGTACGTCGTC	49.7	CATATGAGATGGAAGAAAGA	50.1	221
JHH_SSR-129	AGTCTCGTTCTCGTTCTC	49.7	AGTGCAGAAGGACAGAGT	50	249
JHH_SSR-130	AGACAAATTTAGCGAAAAC	49.8	GAAATTCGAAGAGCTACAC	49.9	263
JHH_SSR-131	AGACAAATTTAGCGAAAAC	49.8	GAAATTCGAAGAGCTACAC	49.9	263
JHH_SSR-132	GCACATACTTGGTATCCTG	51.2	AAGGGAGGAAGGGAG	49.9	300
JHH_SSR-133	TACACGATATCTTGGAACTC	50.1	TGAACAATATAGGAAAAGGA	50	171
JHH_SSR-134	TTGTCTAAAAATTGTCGAAT	50.1	ATGAAAGTTCAGTTCAACAC	49.9	224
JHH_SSR-135	ATACGTGTACTGGTGGATT	50	ATTTCTGTCTCTGTCATTTG	50	282
JHH_SSR-136	ACAGAACTGACTATACGACG	50.2	ACTGATGAATGTTGAGTGTT	50	240
JHH_SSR-137	CTGAGATCTCCTAAGTTTGA	49.4	GTATAGAGATGATCAGAGCG	49.8	267
JHH_SSR-138	CTGTTATCACTGAAAGGTGT	50	GGAACTAAAACGCTATCTAA	49.4	267
JHH_SSR-139	GGCAGAACTCAGAACTTAT	49.2	CTCTTAGTGAATGAGGTGTT	49.2	187
JHH_SSR-140	TTTGAAAATTACCAAGTCC	50.2	CAATCTATGATTGTGGGTAT	49.8	256
JHH_SSR-141	TTTGAAAATTACCAAGTCC	50.2	GCTAATATGAGATTTCAAGG	49.3	250
JHH_SSR-142	GAAGTGCTGTATTTGGTTAG	50.1	TCTTCTATATGCATCACACC	50.9	235
JHH_SSR-143	GTATTCATTGTATCCACCAC	50	GTGCTCTTCGTATGAGTCTA	50.4	272
JHH_SSR-144	GATACGCACACACTCTCTAT	50	CGTACTCAAGCTTACTCATT	49.8	285
JHH_SSR-145	GTAGGGAGTACTAGGAGGAA	50.2	CCCTCTCTTTCAGCTTC	50.3	239
JHH_SSR-146	GAACATAGGTTTACGAGGA	50.1	ATGGAGGTAAAACTGAGACT	50.4	200
JHH_SSR-147	ATGGTGACAGGTAGTAACAG	49.8	AAGACTATAGGCGTCTGG	50.1	185
JHH_SSR-148	GATGATTATCGATCAGTGAC	50	CTTTCATTCGTACACCTTAG	50.1	182
JHH_SSR-149	GGTGTCATTGTAGATGGTC	50.6	AGCATGATGTGTAATGTGTA	49.5	243
JHH_SSR-150	GTCTTCATTTTCCATATCAC	49.4	ACAAGGAGGAGGACAAG	50.2	299
JHH_SSR-151	ACTACGTTCTCCAGCATAA	50.8	ACGAACTTGAACACAAATAC	50.1	282
JHH_SSR-152	CAGATGGAAAATACGTAGAG	50	ATATTCTTGTTTGGGTATGA	49.7	207
JHH_SSR-153	CTCAGAGTCCTCATAGGC	50.2	CTACGATGCCTACGCT	50.1	295
JHH_SSR-154	GTAAGCTTGCTACCTTGTC	50.1	AGTAACTATGCTGCCTACG	50.7	299
JHH_SSR-155	AGAGTAACTATGCTGCCTAC	48.9	GTAAGCTTGCTACCTTGTC	50.1	300
JHH_SSR-156	TAACTCAGTCAGTTTGGAAC	50.1	ATATAAATCCTCAAACCCTT	49.8	285
JHH_SSR-157	ATGTGATCACTCATTAAAGG	49.9	GGTGTGCAGTACTAGGATTA	50.3	290
JHH_SSR-158	GGTGTGCAGTACTAGGATTA	50.3	TATGAGGTATCAAGGTATGG	50	298
JHH_SSR-159	GTATGAGGTATGGGGTATG	49.9	TGTGTACTTACATATTAGTGGC	49.9	291
JHH_SSR-160	ACATGCACGATATACCATT	51.1	GACTTTACATTCGAAGGAG	49.7	272
JHH_SSR-161	CTAATACCTCCTACCATCCT	50.1	AGTCTCTGTCCTATCCACAT	50.8	197
JHH_SSR-162	CTAATACCTCCTACCATCCT	50.1	AGTCTCTGTCCTATCCACAT	50.8	197
JHH_SSR-163	GAGTCAGTTTGATGATGGT	50.2	TCTCGAAGACTCAGAACTC	49.9	297
JHH_SSR-164	GATGCTGAGTTCTGAGTCT	49.7	GAATTGTAGAATTGTGAACG	50.7	220
JHH_SSR-165	TGCACAATAATCCTTTTTAT	50.2	TAACTATAAACGAGAATGCC	49.9	234
JHH_SSR-166	GAGAAGAGGAAGGTGATAGT	49.9	AGCTGTTAACCTGCTAGTAA	49.7	160
JHH_SSR-167	GAGCAGATAGGACAGAGAAT	50.9	CTTGTGTGTAAGGTAATCGT	50.2	236
JHH_SSR-168	AAAGAGTATAGAGGTAGCCC	49.6	CTCCTATTTTCTCCTATTCC	49.9	266
JHH_SSR-169	CTAACTCGTGCAGATAAGAC	50.1	ACTTATCTCTTGACCACCTC	50.7	278
JHH_SSR-170	GATTTGATCATGTTTATGGT	49.7	ACTATGTCCCAATGATCC	49.9	283
JHH_SSR-171	CTTGAGACTCACTCACAGTC	50.2	AGTCGGTCTACCTTCTATGT	50.4	285
JHH_SSR-172	CATCGTCGTTATTCTCTCTA	50.5	CACCACCACCATAAAAG	49.9	259
JHH_SSR-173	TTCGAATATTCATATTGTCC	50.2	ATTCAACGATTCACATTTAC	50	273
JHH_SSR-174	AAAGAGTATAGAGGTAGCCC	49.6	CTCCTATTTTCTCCTATTCC	49.9	277
JHH_SSR-175	TCTACACAAGTCTTCCTCAC	49.9	ATCAGAGAAGAGGGAATTAT	49.5	145
JHH_SSR-176	TTAGTAAATTCAGCTTGCTT	49.9	AACTAAGTGTGAGAACGATG	50.2	298
JHH_SSR-177	GTAGTCATTGTCTAGCGTGT	50.2	CTATCGTCTAGGGTTGAAG	49.8	240
JHH_SSR-178	CCAGGACATATTACCAGATA	50	AATGTAAGCTGAATATCGAA	50.2	268
JHH_SSR-179	CTCCTATTTTCTCCTATTCC	49.9	AAAGAGGATAAAGGTAGTCC	49.4	256
JHH_SSR-180	GCTTCTTTCTAATTGCATC	50.1	CTTCTCAGATGGTATGTTTC	49.5	246
JHH_SSR-181	ACAAATAAGCTATCAACGAG	49.9	CACTCATTCCTCATTAACAT	49.9	235
JHH_SSR-182	CTTACCATGTTGTTATAGGG	49.9	ATTCTCTACTTCTCGTCTCC	50.1	254
JHH_SSR-183	AAGGATATGAGTAGAATCCC	49.9	GCTCAAGTAAAAGTTCAGG	50.1	256
JHH_SSR-184	TACCCTAATATCTTGCTAGG	49.1	AGACGAGGACGACATATAC	49.7	195
JHH_SSR-185	CTCCTATTTTCTCCTATTCC	49.9	AAAGAGTATAGAGGTAGCCC	49.6	276
JHH_SSR-186	TATATTGGTATAGCCTCTGG	49.7	AACTACACGCTCTGATTCTA	50.1	235
JHH_SSR-187	CAAAGTCAATAGCGAATATC	50.2	AACTGAGTGTTTGTCTTGTC	49.8	247
JHH_SSR-188	TATCCATATCTGCACTATCC	50	CGTTATGTGTACGAGTGAG	49.6	235
JHH_SSR-189	CCATGTATGTACGTGGAC	49.7	GTCGTTGTTATTTTCGATAC	49.9	285
JHH_SSR-190	GTTTGAGGTAGCCTTATTG	50	CGTTTTGTAGTCTTCATCAT	50.2	298
JHH_SSR-191	GAGTGGAGGGTGAATAAG	50	AGACATAGATGTGTATGGGA	50	292
JHH_SSR-192	ATTGAGAGACCCTAGAAGTT	49.6	CTGACTGTTATAAATCCCTG	49.8	257
JHH_SSR-193	GAAAGGTCAGTGAACTATGA	50	AGTGTTCAGCATTCAGTATT	49.7	295
JHH_SSR-194	GATTGTGGACAGAGGAATA	50.5	ATCATCACCACCATATCC	50.6	299
JHH_SSR-195	ACCTTGATATACATTGCATC	50	CTTACCTTGCTATTTAGCTG	50	177
JHH_SSR-196	TGCAAGCCTTTTATAATATC	50.2	GAGCAAATATATTCATCCAC	49.7	202
JHH_SSR-197	ATGTGATAATGAAGTGGAAG	49.9	CCATGGACTCTTACATACTT	49.1	284
JHH_SSR-198	ATGATTCTGATGCTGAAAT	50.2	GTTTTGGAGTCTGATCTGTA	50	165
JHH_SSR-199	CTTAGTTATATCCCCTTCGT	50.4	AGTGGGTAAAGAGGATAGAG	50.2	249
JHH_SSR-200	AGGTATAAGGAAACATGTGA	49.6	TACATACATCCCTTTCATTC	49.9	297
JHH_SSR-201	GACTGACGATACTGAGAAAA	50.2	GAAATCTACGAAGCTGTTAG	49.6	290
JHH_SSR-202	GGACTCTTACATACTTCCCT	49.9	AATATCACAAGGTACGAGG	49.9	293
JHH_SSR-203	ATCACTCTTCATGACCTTCT	51	CGTTGAAGTTTATGTTAAGC	50.5	271
JHH_SSR-204	TTCTTGGCTTCTAGTTCC	50.2	TCCCACTTAGTCGTTCA	50.1	297
JHH_SSR-205	TATACGCCAAACCAAAC	50	GTACTGTTAAGCTGTCGGT	50.2	212
JHH_SSR-206	CAGGTGATGAAAATCACTAC	50.3	AATAAGAACATTTCCATGTG	50.1	263
JHH_SSR-207	CTACCTTTTTGATACACTCG	50.1	ATATGTAGTAAGTATGCCGC	49.8	286
JHH_SSR-208	GAAGAACATGAACGTCG	50	CCTCCCTAGCTATCGTC	50.3	282
JHH_SSR-209	CTCAACTGGGTGTATTTAAG	50	CAAACATCCCTGAATAGATA	50.2	183
JHH_SSR-210	ACACTTCGTCTTTGTGTACT	49.6	TCTCGTGTCTACTACCTTTG	50.4	299
JHH_SSR-211	ATTACAACCATTTTAACCAA	50	ACATGTGGCAGATACTATTC	49.9	222
JHH_SSR-212	GTGAAGATGCAGGTGAG	49.8	TACCTTAGGTGGTGTGATAG	50.1	164
JHH_SSR-213	TGAAAATAGGTAGGTCAGAA	50	TCATGTTCGTCTACTAGGTC	50	274
JHH_SSR-214	TTTGGAGGTTTTTAATAATG	49.9	GCAAAAGAGTTAAGTCAAAA	50.1	143
JHH_SSR-215	TATCCTACTTGCTTCACATT	50	AATCCATACAAATCCATACA	50.3	271
JHH_SSR-216	TGATAATGAAGCATGATACC	51	ACGTCGTAAAATTCTAAAAG	49.3	296
JHH_SSR-217	CCAATTAACCACCCATAC	50.9	GAGGAAAGGGAGTATCTTC	50.2	217
JHH_SSR-218	CTGACTGTATGTTGGTTTCT	50	ATTTGTATGCTTCTTTTACG	50.1	202
JHH_SSR-219	CAACAACAACCTCAACAC	49.9	AGCTAATATTGTCTCCCTCT	49.9	266
JHH_SSR-220	AAGTTTTCGACTGAGGG	50.6	CTCAATCCAGTCCTCTTC	49.9	173
JHH_SSR-221	AAGTATGGTCTTCTTCTTCC	50.1	GTGTACACGTCTCAATCTTT	49.9	126
JHH_SSR-222	GTCATCCTTTTCTTATCCTT	50.1	AAGCTTGACATTGAAGAAG	50.4	293
JHH_SSR-223	ACCAGATCAGTGTAAAACAG	50	TGAAGAGTGGAATAATCTGA	50.6	128
JHH_SSR-224	CAGAATGCGTAGACCAC	50.1	AACTCCATCTTCATCGTAG	49.9	269
JHH_SSR-225	AATTGTGGTGTTATGAATGT	50.1	AGGATGAATGTAATATGTCG	50	195
JHH_SSR-226	CGACATATTACATTCATCCT	50	CGTATGGTATGGTATGTCTT	50	287
JHH_SSR-227	CACAAGGTACTTTGAATCAC	50.5	GTATGTGTTGCTGTTGTTG	50.4	286
JHH_SSR-228	AGTCACCCACAATAATAATC	49	CATGTACTCAGGATAGCATT	50.1	199
JHH_SSR-229	TCCCTGATAAATATTGTTGT	49.7	GAATGATATTCGTAAGTTCG	50	267
JHH_SSR-230	ATTTCAATCGCTATCAGAC	50.1	TATACGAAGAGGAAATAACG	50	274
JHH_SSR-231	TTTACCTTCCAATTGTAGAC	49.5	GTACTTCGTCCTGTTCTTG	50.5	219
JHH_SSR-232	ATACGAAGATGAAGATGGA	50.2	CTTACTAACCATTCTCCTCC	50.6	299
JHH_SSR-233	CTATCGCTATTGCTCTACAT	50	GCGACTCTAGGTAGTATGTG	50	129
JHH_SSR-234	ATTACTCGATATTATTTGCG	50	ACAATTCACCGTATTTCTTA	50	210
JHH_SSR-235	GTAGAGAGAATGTGGGTTG	50.1	AATGGAGTAAAGATGCAGTA	50	282
JHH_SSR-236	TAGTTTCAGTTTCTCAGCTT	49.5	GAACAGGTTGAAGAGGTC	49.8	135
JHH_SSR-237	GCTGTAAATAGACTTGCACT	49.8	TCTTCTTCCATTTTTCAATA	50.2	296
JHH_SSR-238	GTCAAGATTTTGGAATTGTA	50.2	GTTCTGTCACTGACTTCTTG	50.4	283
JHH_SSR-239	ACGTACATGAGCTGATAACT	49.7	TCGGTGATTACTATTTTCAT	49.8	149
JHH_SSR-240	CCATCATGATCTCTCTAATC	49.2	TCACGAACACATGTAGTAAA	49.8	235
JHH_SSR-241	TTTTACTCCCAATCAGAAC	50	ATCTTTCTTCCATTATCCTC	50	161
JHH_SSR-242	TAAGTCATCTGAGTCATCGT	50.3	AAACAGAAGAAGGAAGAAAC	50.3	108
JHH_SSR-243	AAACCTCACGTACATAAGAA	49.9	GGATAAAGAATACGGAATGT	50.9	183
JHH_SSR-244	CGTTTATATCGTTTACGTTT	50.1	CCACTAATCAACTAGCAGTC	49.9	293
JHH_SSR-245	TATAGAGTAAAGCCCTCAAC	49	GTCAAGTAATTCTTGGTCAG	49.7	294
JHH_SSR-246	CTTCATTCTTCATCGTAAAC	49.9	GAAGGGTCAGTACTTGGTA	49.8	275
JHH_SSR-247	ACAAATACGAACATCAAAAC	50.2	TCTGTTCCTCTTTTCTTTCT	50.9	190
JHH_SSR-248	TCACATATTTGCTGACTGTA	49.9	TCTGTTTCTGTGTAGACCTC	49.9	296
JHH_SSR-249	AAGCTATCTAATGTCGATGA	50	TTAGAGAGCCATCAAAATAC	49.7	284
JHH_SSR-250	GCATATTGCGTACCATC	50.2	GGAAGTGAAGACGAAGAC	50	273
JHH_SSR-251	GTTTATCGTTCTCGTTCTC	49.7	TTAGTGGCATCGTAGAAAT	50.8	245
JHH_SSR-252	GTTCTCGTTAACCCCTC	49.9	GAACAAAATGAAACGAAAC	50.6	182
JHH_SSR-253	AGTACCAAGTGGTAGGAGAT	50.2	GGAGATTTTTGAAAGGTTAT	50.3	270
JHH_SSR-254	CGATATTCTCTTTCAGGAT	49.2	AAGTCATGGATTTCATGTT	49.9	296
JHH_SSR-255	CCCATTCCTGTACTGATT	50.3	TACTCACAACCTACTTCCAC	50	275
JHH_SSR-256	GTGAACGTACAATCAATCTT	50	CATATATCAGGGGTGAAGTA	50	282
JHH_SSR-257	GACGTGCATAGGATGAG	49.9	TTCTCTTCTTCCTCCTCTC	50.9	294
JHH_SSR-258	TCTTATCTGATTCCTACTCG	49.5	ATTCTCGTTGATCATCATT	50	262
JHH_SSR-259	CATTCTCACAAGGAAATAAG	50	AAAGATAATGCACAGTTGAT	49.8	261
JHH_SSR-260	AAAGATAATGCACAGTTGAT	49.8	CATTCTCACAAGGAAATAAG	50	261
JHH_SSR-261	TACTCGTACTCCCATTGAT	50.2	AACGATAATCTGAAGGACAT	51.2	247
JHH_SSR-262	AAAGATAATGCACAGTTGAT	49.8	CATTCTCACAAGGAAATAAG	50	261
JHH_SSR-263	AATGTTGAGTGTTGAGTGTT	50.2	TAGGGTATCTACTAAAGGGC	50.6	150
JHH_SSR-264	CTCTACATCCAAATTAACCA	50.3	AGGAACGAGATGAAGAGTAG	51.1	166
JHH_SSR-265	AAGAACCTCGAAAGTCAG	50	GAAACGAAGATACGAAGAC	49.7	272
JHH_SSR-266	AATTTCGTCCTTATCCTTAT	50	CTGTCAGAGTCCGTGTC	49.5	206
JHH_SSR-267	ATTATCAATTGGTGTTCAAG	50.1	TATCCAACTGAATTTTTGAC	50.2	225
JHH_SSR-268	ACACGAACATGCATACC	50.2	ACTCATGAAGTGTAGGAGG	49.6	266
JHH_SSR-269	GGGACTTGAGTGTTCTAAAT	50.8	CAAAGAGTACCTACATCAGC	49.9	118
JHH_SSR-270	TGGTAGACGAATAGACTGAC	50	GTCAGAGGCTGTACAAAAG	50.7	245
JHH_SSR-271	GATTAGTCGGACGAGAATA	50.1	AACGTTTACTTGGTACGTC	50.2	222
JHH_SSR-272	GATTAGTCGGACGAGAATA	50.1	GTCTGTATTCGTCTGCTCT	50	272
JHH_SSR-273	CTACGACGAACAAGGTTAC	50.7	GTTCCCATTCTCATTCTC	49.7	260
JHH_SSR-274	CCGACTTGACTGACTTATTA	50.4	ATGATTGATGAGATAAATGG	49.8	298
JHH_SSR-275	TCTACGGTGCTTAGAGTAAC	49.8	CTATCATCTGAGAGCCAGTA	50.3	243
JHH_SSR-276	CATTCAGTGCCTATTTCTAT	49.6	CCGTTGTGAAGTAAGTAGAG	50.1	281
JHH_SSR-277	TATATTCTGAAGACGGTGAC	50.1	CAGTGAAACAACCTCTATGT	50	295
JHH_SSR-278	AGGAAGGTGACTGTTGAG	50.4	AGTTAACGATGAATATAGCG	50	208
JHH_SSR-279	CTTTTACTGTAGTGCCAGAG	50.3	AGTATCAGTACAACCACTCG	50	180
JHH_SSR-280	TGATGTGTAGAGCATTGTAG	49.4	CAGATAATCAAAGGTTGTGT	50	243
JHH_SSR-281	CAGACTCTGATTCATCCTC	49.9	AATGAAGCAGTATTACAGGA	50	180
JHH_SSR-282	ACCAGATCAGTGTAAAACAG	50	CACACCTAGAATGCTTAGAC	49.9	228
