# Supplementary material for: Quantitative trait loci analysis for molecular markers linked to agricultural traits of Pleurotus ostreatus
Source: PLoS One. 2024 Aug 12;19(8):e0308832. doi: 10.1371/journal.pone.0308832 (PMC11318876; doi:10.1371/journal.pone.0308832)
Supplement: S2 File — (ZIP) [file pone.0308832.s002.zip › S2 Table.xlsx]

## Sheet: S2 Table. The list of primers
S2 Table. The list of primers for Real-time qRT-PCR (SYBR Green) in this study.
	Primer name(gene ID)	Sequence (5'→ 3')	Product size (bp)	Description
	qRT-JHH00315_F	ggagcagatgtacgggaaga	195	Glutathione S-transferase-like protein ustS
	qRT-JHH00315_R	atcttcagccacacgaggaa
	qRT-JHH00316_F	cgggttcacttctgctcatg	192	Glutathione S-transferase-like protein ustS
	qRT-JHH00316_R	tccctgtattttccccaccc
	qRT-JHH00317_F	cgctttcgttgatgcccata	186	Glutathione S-transferase-like protein ustS
	qRT-JHH00317_R	tacttctcccacccttctgc
	qRT-JHH00323_F	catgccatatcgccagtcag	198	Glutathione S-transferase-like protein ustS
	qRT-JHH00323_R	gaaccagctatcgaccttgc
	qRT-JHH00313_F	aggagcgagagatgatggtg	242	Glutathione reductase
	qRT-JHH00313_R	agtgatcgtggaggaaaggg
	qRT-HMS09261_F	ccaagagtccatatcccgcg	185	Cystathionine beta-synthase
	qRT-HMS09261_R	tgcgcttgaacttggtcatg
	qRT-JHH00337_F	cgatggcaagaagaagtcgg	177	MYB transcription factor 04
	qRT-JHH00337_R	tcgagcctaacccattctcc
	b-tubF	actggtgctggtatgggtac	140	reference gene
	b-tubR	acggagagtgtggcattgta
