# Supplementary material for: Quantitative trait loci analysis for molecular markers linked to agricultural traits of Pleurotus ostreatus
Source: PLoS One. 2024 Aug 12;19(8):e0308832. doi: 10.1371/journal.pone.0308832 (PMC11318876; doi:10.1371/journal.pone.0308832)
Supplement: S2 File — (ZIP) [file pone.0308832.s002.zip › S3 Table.xlsx]

## Sheet: S3 Table. Phenotypic
S3 Table. Phenotypic characteristics of Pleurotus ostreatus strains, Heuktari, and Miso, and Heuktari-Miso hybrid.
Cultivar	Length	Stipe thickness (mm)	Cap			Yield (g)a	Cap color			Period of pinheading (day)	Earliness (day)	Number of valid stipes (e.a)	Stipe L
	(mm)		diameter_long	thickness	shape		L***	a	b**
			(mm)	(mm)***
Heuktari	82.3±6.4	9.8±1.2	30.2±1.2	10.9±1.0	infundibuliform	115.8±16.8	35.0±2.9	3.2±0.4	8.0±0.3	4.0±0.0	4.0±0.0	27±3.4	82.7±1.6
Miso	77.4±5.7	9.3±0.3	31.3±0.6	22.2±2.2	convex	98.3 ±25.3	88.9±1.0	2.5±0.5	4.6±1.0	4.0±0.0	4.0±0.0	21±2.3	91.3±1.7
HMS012 × JHH021 (F1)	80.1±5.8	8.0±1.2	29.0±2.3	13.1±1.0	applanate	109.5±17.3	53.9±0.9	0.0±1.5	3.9±1.0	4.0±0.0	4.0±0.0	33±4.2	82.2±1.7
Higher transgressive strain in SGHMmpb	9	14	0	0		4	1	86	85
Lower transgressive strain in SGHMmpb	2	0	0	0		11	20	0	0
a Yield represents the total weight of the fruiting body in a bottle. Means are presented with standard deviations. a Transgression hybrid numbers were estimated by Student-Newman-Keuls (SNK) test with P<0.05. An asterisk flagged with traits indicates statistical significance: * indicates statistical significance if p < 0.05, ** indicates high significance if p < 0.01, and *** indicates very high…
