# Supplementary material for: Quantitative trait loci analysis for molecular markers linked to agricultural traits of Pleurotus ostreatus
Source: PLoS One. 2024 Aug 12;19(8):e0308832. doi: 10.1371/journal.pone.0308832 (PMC11318876; doi:10.1371/journal.pone.0308832)
Supplement: S2 File — (ZIP) [file pone.0308832.s002.zip › S4 Table.xlsx]

## Sheet: S4 Table. Pearson’s
S4 Table. Pearson’s correlation coefficients between all the traits in SGHMmp population.
	Y	Ds	Dl	T	LoS	L	Ct	Lc	ac	bc	Ls	as	bs	P	E	NoS	SoP
Y	1.00*	-0.21	-0.33	-0.15	0.71*	0.77*	-0.41*	-0.01	-0.31	-0.22	0.13	-0.45*	-0.16	-0.2	-0.25	0.29	-0.37*
Ds	-0.21*	1.00*	0.77*	0.24	-0.33	-0.18	0.60*	-0.03	0.15	0.1	-0.09	0.03	0.02	0.23	0.25	-0.16	0.18
Dl	-0.33*	0.77*	1.00*	0.26	-0.36*	-0.26	0.53*	0	0.19	0.13	-0.1	0.21	0.11	0.2	0.2	-0.17	0.12
T	-0.15	0.24*	0.26*	1.00*	-0.14	-0.1	0.16*	-0.29	-0.59*	-0.52*	0.04	0.40*	-0.03	-0.09	0.13	-0.54*	-0.40*
LoS	0.71*	-0.33*	-0.36*	-0.14	1.00*	0.97*	-0.61*	0.05	-0.27	-0.14	0.13	-0.40*	-0.17	-0.39*	-0.48*	0.17	-0.40*
L	0.77*	-0.18	-0.26*	-0.1	0.97*	1.00*	-0.50*	0.05	-0.29	-0.15	0.09	-0.44*	-0.12	-0.33	-0.38*	0.18	-0.43*
Ct	-0.41*	0.60*	0.53*	0.16	-0.61*	-0.50*	1.00*	0.07	0.26	0.18	-0.11	0.2	0.07	0.32	0.2	-0.12	0.40*
Lc	-0.01	-0.03	0	-0.29*	0.05	0.05	0.07	1.00*	0.15	0.50*	0.44*	-0.13	-0.3	-0.01	-0.16	0.23	0.15
ac	-0.31*	0.15	0.19*	-0.59*	-0.27*	-0.29*	0.26*	0.15	1.00*	0.87*	-0.19	-0.04	0.19	0.23	0.01	0.39*	0.65*
bc	-0.22*	0.1	0.13	-0.52*	-0.14	-0.15	0.18	0.50*	0.87*	1.00*	0.03	-0.07	0.09	0.1	-0.08	0.39*	0.53*
Ls	0.13	-0.09	-0.1	0.04	0.13	0.09	-0.11	0.44*	-0.19*	0.03	1.00*	-0.09	-0.89*	-0.18	-0.25	0.12	-0.17
as	-0.45*	0.03	0.21*	0.40*	-0.40*	-0.44*	0.2	-0.13	-0.04	-0.07	-0.09	1.00*	0.17	-0.04	0.15	-0.38*	-0.03
bs	-0.16	0.02	0.11	-0.03	-0.17	-0.12	0.07	-0.3*	0.19*	0.09	-0.89*	0.17	1.00*	0.11	0.25	-0.12	0.15
P	-0.20*	0.23*	0.20*	-0.09	-0.39*	-0.33*	0.32*	-0.01	0.23*	0.1	-0.18	-0.04	0.11	1.00*	0.57	0.05	0.28
E	-0.25*	0.25*	0.20*	0.13	-0.48*	-0.38*	0.2	-0.16	0.01	-0.08	-0.25*	0.15	0.25*	0.57*	1.00*	0.02	0.06
NoS	0.29*	-0.16	-0.17	-0.54*	0.17	0.18	-0.12	0.23*	0.39*	0.39*	0.12	-0.38*	-0.12	0.05	0.02	1.00*	0.22
SoC	-0.37*	0.18	0.12	-0.40*	-0.40*	-0.43*	0.40*	0.15	0.65*	0.53*	-0.17	-0.03	0.15	0.28*	0.06	0.22*	1.00*
	* P < 0.05
