# Supplementary material for: Quantitative trait loci analysis for molecular markers linked to agricultural traits of Pleurotus ostreatus
Source: PLoS One. 2024 Aug 12;19(8):e0308832. doi: 10.1371/journal.pone.0308832 (PMC11318876; doi:10.1371/journal.pone.0308832)
Supplement: S2 File — (ZIP) [file pone.0308832.s002.zip › S5 Table.xlsx]

## Sheet: S5 Table. Distribution
S5 Table. Distribution of the genetic markers among the Pleurotus ostreatus linkage groups.
Linkage group	Genetic size (cM)	No. of markera	Average marker interval (cM)
LG 1	71.96	20	3.79
LG 2	39.57	13	3.3
LG 3	31.47	8	4.5
LG 4	26.2	5	6.55
LG 5	76.51	18	4.5
LG 6	62.38	23	2.84
LG 7	27	11	2.7
LG 8	60.44	10	6.72
LG 9	49.37	8	7.05
LG 10	38.68	3	19.34
LG 11	20.13	2	20.13
Ave	45.8	11	7.4
Total	503.71	121
a SSR markers.
