# Supplementary material for: Quantitative trait loci analysis for molecular markers linked to agricultural traits of Pleurotus ostreatus
Source: PLoS One. 2024 Aug 12;19(8):e0308832. doi: 10.1371/journal.pone.0308832 (PMC11318876; doi:10.1371/journal.pone.0308832)
Supplement: S2 File — (ZIP) [file pone.0308832.s002.zip › S6 Table.xlsx]

## Sheet: S6 Table. Effects
S6 Table . Effects of the molecular QTL markers on the enhancement of phenotypic value in the Pleurotus ostreatus SGHMmp population.
Trait	Marker used				R2*	Alleles (in order of markers)**	No. of individuals	Value***	Enhancement rate (%)	Correlation coefficiency (R2 and enhancement rate)
Y	HH_SSR_37				10.8	b	84	80.8237	11.7401	0.326272
						a	26	90.3125
Y	HH_SSR_36				12	b	81	80.9973	8.95001
						a	29	88.2465
Y	HH_SSR_92				10.6	b	52	84.2348	3.14292
						a	58	81.6681
Y	HH_SSR_37	HH_SSR_36				b/b	80	80.9973	11.5007
						b/a + a/b	5	77.9167
						a/a + b/a + a/b	30	88.2465
						a/a	25	90.3125
Y	HH_SSR_37	HH_SSR_92				b/a	46	80.3692	14.2902
						b/a + a/b	50	82.7021
						a/b + b/a + a/b	64	84.8141
						a/b	14	91.8542
Y	HH_SSR_36	HH_SSR_92				b/a	46	79.7079	9.4343
						b/b + a/a	47	84.4057
						a/b + b/b + a/a	64	85.2044
						a/b	17	87.2278
Y	HH_SSR_37	HH_SSR_36	HH_SSR_92			b/b/a	45	79.7079	15.2385
						etc.	51	83.2581
						etc. + a/a/b	65	85.2044
						a/a/b	14	91.8542
NoS	HH_SSR_217				22	a	75	22.293	8.37719
						b	35	24.1605
P	MS_SSR_85				14.5	a	39	5.15385	10.1405
						b	71	5.67647
P	HH_SSR_248				20.2	a	35	5.20588	7.88639
						b	75	5.61644
P	MS_SSR_85	HH_SSR_248				a/a	17	5.11765	13.41
						a/b + b/a	40	5.23077
						b/b + a/b + b/a	93	5.55556
						b/b	53	5.80392
L	MS_SSR_159				8.7	a	30	75.0293	0.142632
						b	80	75.1364
LoS	MS_SSR_159				13.6	a	30	56.4677	1.91126
						b	80	55.4087
T	HH_SSR_217				10	a	75	10.6988	3.30563
						b	35	10.3565
SoC	HH_SSR_8				9.6	a	88	2.18667	34.3369
						b	22	2.9375
SoC	MS_SSR_159				11	a	30	2.6875	22.9096
						b	80	2.18657
SoC	HH_SSR_8	MS_SSR_159				a/b	68	2.09483	50.0294
						a/a + b/b	32	2.59615
						a/a + b/b + b/a	42	2.71212
						b/a	10	3.14286
Ct	MS_SSR_222				7.8	a	54	11.546	2.91137	0.675125
						b	53	11.8822
Ct	HH_SSR_160				13.1	a	70	11.844	2.0795
						b	40	11.6027
Ct	MS_SSR_159				12.4	a	30	12.3826	7.2744
						b	80	11.5429
Ct	HH_SSR_36				16.7	a	29	12.524	9.11443
						b	81	11.4778
Ct	MS_SSR_222	HH_SSR_160				a/b	18	11.3714	5.00338
						a/a + b/b	57	11.6874
						a/a + b/b + b/a	89	11.7775
						b/a	32	11.9404
Ct	MS_SSR_222	MS_SSR_159				a/b	32	11.1971	21.2812
						a/a + b/b	67	11.7845
						a/a + b/b + b/a	75	11.9317
						b/a	8	13.58
Ct	MS_SSR_222	HH_SSR_36				a/b	41	11.1629	9.47743
						a/a + b/b	51	11.9984
						a/a + b/b + b/a	66	12.0478
						b/a	15	12.2208
Ct	HH_SSR_160	MS_SSR_159				a/a	22	12.7359	9.69078
						a/b + b/a	56	11.5143
						a/b + b/a + b/b	88	11.546
						b/b	32	11.6108
Ct	HH_SSR_160	HH_SSR_36				a/a	21	12.825	11.0657
						a/b + b/a	57	11.4891
						a/b + b/a + b/b	89	11.5084
						b/b	32	11.5472
Ct	MS_SSR_159	HH_SSR_36				a/a	9	13.8821	20.9764
						a/b + b/a	41	11.8492
						a/b + b/a + b/b	101	11.5788
						b/b	60	11.3966
Ct	MS_SSR_222	HH_SSR_160	MS_SSR_159			a/b/b	11	11.3906	20.6036
						a/b/b + other than b/a/a	89	11.6384
						other than a/b/b	96	11.7447
						b/a/a	7	13.7375
Ct	MS_SSR_222	HH_SSR_160	HH_SSR_36			a/b/b	15	11.1591	12.6324
						a/b/b + other than b/a/a	82	11.7009
						other thana/b/b	92	11.7922
						b/a/a	10	12.5687
Ct	MS_SSR_222	MS_SSR_159	HH_SSR_36			a/b/b	27	11.15	30.0448
						a/b/b + other than b/a/a	79	11.8509
						other than a/b/b	80	11.891
						b/a/a	1	14.5
Ct	HH_SSR_160	MS_SSR_159	HH_SSR_36			a/a/a	7	14.135	20.6446
						other than a/a/a + b/b/b	77	11.59
						other than a/a/a	103	11.6186
						b/b/b	26	11.7162
Ct	MS_SSR_222	HH_SSR_160	MS_SSR_159	HH_SSR_36		a/b/b/b	10	11.5964	20.0246
						a/b/b/b + other than b/a/a/a	96	11.6871
						other than a/b/b/b	97	11.7223
						b/a/a/a	1	14.5
Dl	MS_SSR_44				9.3	a	53	30.1152	1.31325
						b	57	30.5106
Dl	MS_SSR_159				18.6	a	30	30.7844	2.09438
						b	80	30.1529
Dl	MS_SSR_44	MS_SSR_159				a/b	38	30.0177	3.91783
						a/a + b/b	57	30.3016
						a/a + b/b + b/a	72	30.4831
						b/a	15	31.1938
Ds	MS_SSR_44				9.3	a	53	27.1653	0.906895	0.612091
						b	57	27.4117
Ds	HH_SSR_37				10.4	a	26	27.6487	1.67877
						b	84	27.1923
Ds	HH_SSR_209				16.2	a	28	27.3846	1.66656
						b	37	26.9357
Ds	MS_SSR_44	HH_SSR_37				a/b	43	27.2903	3.86788
						a/a + b/b	51	27.0006
						a/a + b/b + b/a	67	27.2941
						b/a	16	28.3458
Ds	MS_SSR_44	HH_SSR_209				a/b	17	26.8231	4.34112
						a/a + b/b	33	26.8769
						a/a + b/b + b/a	48	27.2561
						b/a	15	27.9875
Ds	HH_SSR_37	HH_SSR_209				a/a	16	27.6446	3.38838
						a/b + b/a	22	27.2736
						a/b + b/a + b/b	49	26.9794
						b/b	27	26.7386
Ds	MS_SSR_44	HH_SSR_37	HH_SSR_209			a/b/b	14	26.7364	6.97042
						a/b/b + other than b/a/a	42	26.9514
						other than a/b/b	51	27.2581
						b/a/a	9	28.6
Lc	HH_SSR_273				8.4	a	26	49.11	2.42704	-0.0948594
						b	84	47.9463
Lc	MS_SSR_108				9.7	a	75	48.0872	0.966376
						b	35	48.5519
Lc	MS_SSR_166				18	a	75	47.6247	1.73484
						b	35	48.4509
Lc	HH_SSR_273	MS_SSR_108				b/a	60	47.8989	3.43815
						b/b + a/a	39	48.3909
						a/b + b/b + a/a	50	48.6361
						a/b	11	49.7571
Lc	HH_SSR_273	MS_SSR_166				b/a	27	47.6062	3.43815
						b/b + a/a	59	48.1122
						a/b + b/b + a/a	83	48.4329
						a/b	24	49.243
Lc	MS_SSR_108	MS_SSR_166				b/b	27	49.332	2.58767
						b/a + a/b	62	47.8556
						a/a + b/a + a/b	83	47.9201
						a/a	21	48.0876
Lc	HH_SSR_273	MS_SSR_108	MS_SSR_166			b/a/a	19	48.1144	3.41415
						etc.	80	48.0787
						etc. + a/b/b	91	48.2396
						a/b/b	11	49.7571
bc	HH_SSR_254				9.9	b	31	10.8149	8.03374
						a	79	10.0107
bc	HH_SSR_8				13.5	b	22	11.1095	10.9769
						a	88	10.0443
bc	HH_SSR_254	HH_SSR_8				b/b	11	12.1764	22.1529
						b/a + a/b	31	10.2835
						a/a + b/a + a/b	99	10.0695
						a/a	68	9.96819
Ls	MS_SSR_166				8.7	a	29	79.9206	0.289229
						b	81	80.1517
bs	MS_SSR_166				11.9	a	29	7.28788	2.64089
						b	81	7.10037
* Phenotypic variance explained by QTL
**Genotype (allele) for low value is bolded.
***The value is phenotype data of individuals selected by the relevant marker in SGHMmp.
