# Supplementary material for: Quantitative trait loci analysis for molecular markers linked to agricultural traits of Pleurotus ostreatus
Source: PLoS One. 2024 Aug 12;19(8):e0308832. doi: 10.1371/journal.pone.0308832 (PMC11318876; doi:10.1371/journal.pone.0308832)
Supplement: S2 File — (ZIP) [file pone.0308832.s002.zip › S7 Table.xlsx]

## Sheet: S7 Table. The candidate genes
S7 Table. The candidate genes of traits predicted in the adjacent genomic region of the cap color QTL marker.
Trait	QTL	LG	CI (cM)	LOD	Nearest marker	Position (cM)	R2 (%)	Scaffold in genome browser***	nucl seq.	prot seq.
Cap yellowness	bc1_4.114	1	24.36 29.62	4.114	HH_8, MS_SSR_81	26.38	13.5
geneID*	Identity	Coverage	evalue	score	Accession	Description**	ORGANISM
JHH00313	35.81	22.36	2e-49	481	PAV23362.1	glutathione-disulfide reductase	Pyrrhoderma noxium	Scaffold01	atgcaggcagcatctcatggcctccggggctttgcccggaagccaaataccggctttggcccaccactaccattgggtggcaataccacagccaaagcgcaccgttcaatccacattccctcattcttaaaccacgcaccatctcctaaagtcccgaatgttggcaccgcgcaacgcttgctatctcagacacgaaacatcctcactcgcttcgtcgctcatctcaccgccccgggattagggacggtatcgccttcgttcgggcgtgggatgcacactgctgtcggacgtactgcaggattcaacgctcgtgcatctatacaacaagggttcagcttccccgctagagtcagcattggtcgaccactccacggtgctccatacctgcctcgcgcgcct…	MQAASHGLRGFARKPNTGFGPPLPLGGNTTAKAHRSIHIPSFLNHAPSPKVPNVGTAQRLLSQTRNILTRFVAHLTAPGLGTVSPSFGRGMHTAVGRTAGFNARASIQQGFSFPARVSIGRPLHGAPYLPRAPVTPRSVMQVGLGTARQFSTGRPIFQHLVENVPVAGRAFYEADWEVKLREEREMMVAKHRKEKKAAKKATSMLKPRVQHIIANDIVHEAPSATELDTYFPLPEVANVTTYLLIPLAPTPTSRVPLSSTITEDPFRFPLREIGRMHASYTQHRTKVSSLFTRLDAGNVWSKNVTCSAYSHGAAVGDGEGVCTILKVGFVGWTKAEVRSVIGECGTGWCVLEEVTSAVEEDRDDTDSVLSGMTSDTGNDSIGFPPSQSFVMPTLDLSQT…
JHH00315	56.38	32.38	6e-97	742	RDB16096.1	Glutathione S-transferase-like protein ustS	Hypsizygus marmoreus	Scaffold01	atggcgcaaccatccattatattctacgatatcccgtcctctttggaccctcagccatggtcacccaatacatggaggactcgctacgctctgaactacaagggccttgcataccagacggtatgggttgaataccccgacattgaggaggtttgcaagaagatcggggcagcgcccacccgcacggttgcacctctgtacacgcttccggtcatccatgacacctcaactggcgtgatcttgtctgacgggcctgcaatagccgagtatctcgacaaacaatacccggacacccccaaactattcccatcgggtaccgtcgcgctgcaatacggattcatcgccgcccatgccgacgccataacgtctctatttgtcttcgcgttgccgaaagccaac…	MAQPSIIFYDIPSSLDPQPWSPNTWRTRYALNYKGLAYQTVWVEYPDIEEVCKKIGAAPTRTVAPLYTLPVIHDTSTGVILSDGPAIAEYLDKQYPDTPKLFPSGTVALQYGFIAAHADAITSLFVFALPKANSILNPRSEEYFRRTREQMYGKKMEELTPVGEARVAEWGKYRDGLGKIDGWIKKSGGPFVMGDTISFADVTIASFLVWLKIMFGEDSQEWKDIASWHDGRWDALIKAFAKYQH
JHH00316	51.03	32.38	1e-83	654	RDB16096.1	Glutathione S-transferase-like protein ustS	Hypsizygus marmoreus	Scaffold01	atggttcaagcaaacatcgtattctacgatatcccttcctctctcgaccctcaagcatggtcgcccaacacctggagggtgagctatgccctcaacatcaagggtattccctacgaaacagtgtgggtagaataccctgacatcgaggacgtttgcaaggagataggtgcagcgcccaccagcccaattgcaccccattatactctcccagtcattcaagacaaatcaactgaagttgtcatatcagacgggtcattgatcgttgaatatcttgacaagcagtatcccggcaccacgaaactcttttcccccagaactatagctttgcaagccgggttcacttctgctcatggcagcgcgatatcactcatcagccatttctcattgccgaggacgaac…	MVQANIVFYDIPSSLDPQAWSPNTWRVSYALNIKGIPYETVWVEYPDIEDVCKEIGAAPTSPIAPHYTLPVIQDKSTEVVISDGSLIVEYLDKQYPGTTKLFSPRTIALQAGFTSAHGSAISLISHFSLPRTNAILNPRSEEYFRRTREQAAGKKIEETTPVGDARAVGWGKYREGLGKVDSWYQKSEGPFVMGESITFADITVVSWLVFLKIIFGEDSQEWKDIASWHNGRWAGLVNTFARYQY
JHH00317	49.39	32.25	6e-84	656	RDB16096.1	Glutathione S-transferase-like protein ustS	Hypsizygus marmoreus	Scaffold01	atggcgcaaccaagcattatattctacgatatcccttcctctagcgtaatcggtcaccagccatggtctcccaacacatggagagttcggtacgccttgaacatcaaggggattccattccagacagtgtgggtcgaatatccagacatcgaggacgtatgcaagaagataggcgcagcgcccaccagcttgattgcaccccattatactctcccggtcattcaagacacatcgaccggtgatgtcgtatctgacgggcccttgatcgttgaatacctcgacaagcagtatcccaataccccgacgctattcccatccgggaccatcgcgctgcaatacgctttcgttgatgcccatatcgccgcaatatcaccgatcttcccgttctcgatcccgagg…	MAQPSIIFYDIPSSSVIGHQPWSPNTWRVRYALNIKGIPFQTVWVEYPDIEDVCKKIGAAPTSLIAPHYTLPVIQDTSTGDVVSDGPLIVEYLDKQYPNTPTLFPSGTIALQYAFVDAHIAAISPIFPFSIPRVNEIINPHSEPYFRRTREASFGKKIEEITPVGEAYAEGWEKYKDGLGKVDGWFKKSEGPFITGDSITFADVTVASWMVCLKIIYGENSQQWRDIASWHDGRWDGLVNAFAKYQ
JHH00323	51.36	29.15	6e-76	604	RDB16096.1	Glutathione S-transferase-like protein ustS	Hypsizygus marmoreus	Scaffold01	atggtcgcccaacacctggagggttcggtaaggtcatctcttcgcgtagttgtacatggtatactcaataaagcgtcacgaccaagctacgcactgaacatcaagcgaattccataccagacggtatgggtagaatatcccgacatcgaggccgtttgcaagaagataggcgcaccgcccaccagcgaagaagcacctcactacacccttccggtcatccaagacacattgactggcgccgtcgtatctgatgggccgttaatcgttggataccttgatgagcaataccccgatactccggcgttattcccacccgggacgatagccttgcaagctggattcactgccgcccatgcccatgccatatcgccagtcaggcagttcgttattccaagggtg…	MVAQHLEGSVRSSLRVVVHGILNKASRPSYALNIKRIPYQTVWVEYPDIEAVCKKIGAPPTSEEAPHYTLPVIQDTLTGAVVSDGPLIVGYLDEQYPDTPALFPPGTIALQAGFTAAHAHAISPVRQFVIPRVNSRLNPRSEEYFRRTREQDWGNKMEDITPVGEARVAEWGKYRDGLGKVDSWFKKSTGPFLTGESITFADVSVVSCLIWLKVIFGEDSPEWKDIASWHDGRWDGLVNAFAKYQH
JHH00337	97.23	22.45	0	4111	AXB87534.1	MYB transcription factor	Pleurotus ostreatus	Scaffold01	atggctgaagaaccttcagacaattggttggtggaacaacgcgtcgcacaactcgaagaaatttcgcaccgcagaaatgtcctccttcgccaaatgtaccgcatgcttcaaaggaaacatgacataggaacacctcttcctgctgacgacgacgacgctgatgctgatggagttgacgcgttcttggagagatttgaccttgctaaacatccagagactagtagcattgtgacactctcacaagaagaactcgatgtccctattcccaccgttgaggatcccgccgacgatgatgatcccgaatccgatgacttgctagcacttcagcccactgaagatactgacgtcggtgcacccgacgctcaaaggaccaaaccgccaccgaatccctaccgacta…	MAEEPSDNWLVEQRVAQLEEISHRRNVLLRQMYRMLQRKHDIGTPLPADDDDADADGVDAFLERFDLAKHPETSSIVTLSQEELDVPIPTVEDPADDDDPESDDLLALQPTEDTDVGAPDAQRTKPPPNPYRLRPAQPEDQDSDRDELDFLSTPPRSRHRTPSQPPVRSRSPSRPTSRPLPPGSPVAIDISDSSPPPPEVIDVDADEVEKREDSPMEVFEVDVQERDVSETHVQVTNADTPGNEAVTEDIEEGTNPHAVQPSEMQTDDSPVLQDVGRDTAQAHPLPPLLQPTPSPNNEAPDDVASPVAMPVENMAYRPGPAVVSAEGSSAGGPLVAEHQADHIQPPPTDVVAEPAALQTDITDTKDSHSNHEDVEMEDAQETPTDPASVTVPSQPAPPV…
HMS00363	68.06	31.81	4e-126	936	OCH87426.1	hydroxyacylglutathione hydrolase	Obba rivulosa	Scaffold001	atgaagattgtaccagtgccagtgcgacaggacaactacgcctacatcttaattgatgaaccgtccaacaaggccgcagccgtcgacccctacgacgtgcccaaggtcaaggctgccgctgacaaactcggtgtcgagatcgtggccgggataacgacccatcaccatttcgatcacagtggcggtaacgaggcgtttggcacaaaggcgaaggcataccctggtgttcccatctacgggggcagtgataagattcctgcactgacggacctcgtcaaggataactccgaattcactgttggaaccgacacacatatcaaatgcctcgcgactccttgccatacccaagactccatatgctactacgcaactaccccggagcatccgggcgcggtgttc…	MKIVPVPVRQDNYAYILIDEPSNKAAAVDPYDVPKVKAAADKLGVEIVAGITTHHHFDHSGGNEAFGTKAKAYPGVPIYGGSDKIPALTDLVKDNSEFTVGTDTHIKCLATPCHTQDSICYYATTPEHPGAVFTGDTLFIGGCGRFFEGTGEEMHAALSYLGTLPSKTLVYPGHEYAGGNIAFARSVVSDGEVAKGIQKLEAVAKEHSSITGVTTIGEEKEWNVFMQLQDATVRQGAGVPEGASDVTVMDKLRELKNNYRG
JHH10360	65.23	30.93	2e-135	1016	KZT18935.1	WD40 repeat-like protein	Neolentinus lepideus HHB14362 ss-1	Scaffold19	atgaaccgcaggaccctcgttatcgtgctggagaccgagatatacatatacgatataagcaacatgcggctgctgcacgtaatcgagacgaccgcgaacccggaagccatctgtgctctttccccgaacgcggaggcctcatacctcgcttatccgtcacaagtaccttcgccgaattcgccgctatctacataccctgcctccgacgcagccgcagcgtcgtcggcttccaaccaccagtccaacggcgatgtgactatcttctcaaccacatccctcgctaccgcaaacatcatcccatcggcccacaaatctcccctatctatcctccaaatttcccagaacggaacactgctggctactgcgtctgtcaagggcacggtgattcgcgtatggagc…	MNRRTLVIVLETEIYIYDISNMRLLHVIETTANPEAICALSPNAEASYLAYPSQVPSPNSPLSTYPASDAAAASSASNHQSNGDVTIFSTTSLATANIIPSAHKSPLSILQISQNGTLLATASVKGTVIRVWSVPKAEKLYQFRRGSREARIYSIAFNPVGSLMAVSSANETVHLFKLGRGAEKPKAPSDATSVSDTGSIESRDGPLEGGYEAYLDERKKGSGSGVSSSLRRKSMQLSKTLTHSVGGYLPNTLTEMWEPSRDFAWLRLPSSPPGVRSIIGLSGTMPQIMVVSSEGYFYSYNIDLESGGECTLMKQFSLLESGDESSSVSITD
JHH10373	44.87	21.27	3e-64	560	EJD55009.1	cytochrome P450	Auricularia subglabra TFB-10046 SS5	Scaffold19	atgctatcagattaccacctcatctctttcgcgctcatactcgctctggtaggtttgaagcgatggcgcaggaccagattgccctttcctccaggcccaagcggatacccaatcattgggaacctgtttgatatgccctccgagctccagtgggcgaaatatctcgaatggtctaagagatataactctgatgttatctacctcaatgtgatcgggagcccaattatcgtgctcaactcgtacaaagcggcgaatgacctgctctcagtgcgttcgctactctactcggatagtaccatgctgacggaactgttgggcatcgttagtgagcctcatgccatatggtcatgcatggcgcactcgccgtcgcgcgttctgcgcgaagggaagggccagcca…	MLSDYHLISFALILALVGLKRWRRTRLPFPPGPSGYPIIGNLFDMPSELQWAKYLEWSKRYNSDVIYLNVIGSPIIVLNSYKAANDLLSVRSLLYSDSTMLTELLGIVSEPHAIWSCMAHSPSRVLREGKGQPSVLSGSLQRGGYSIDNPPDEEVIKDVTWIAYAGGAETSQLVLSTFFAAMLLYPEAQKKCQEELDAYLGSRLPVFEDLPHSPYVRAIMLEAIRQVNSLLSLSFTPYARHPGVAHRLTMDDEYKGYFIPKGSTVFVNTWALLRDEEYYPDPDMFDPERFLKDGELNPKTLDPIPNFGFGRRICPGRFFAMDSLLMSIASTLFCFDITKAKDAEGRDVEPDIRWDPGFTRHIVPFKCCITSRSAEAAKLIRDSEFA
HMS09261	79.56	31.93	1e-76	588	RDB30346.1	Cystathionine beta-synthase	Hypsizygus marmoreus	Scaffold022	atgactgctgcaagcaagtaccgcggtgctgtcgtcgaggacctccaactgcccccagccttcgccctcccgtaccaagagtccatatcccgcgcgatcgagctcgcctatgagcgcgatttctcgcatatccctgtattagacaagaaccgccgcccgctcgggtacgtcgacgtcgcgcgcctcaaggagaagtgggaggccggccaggcggatccctcctccaaagtcctgcagtacatgaccaagttcaagcgcaccaccgccgagccgtacacgctcgtcacgccgctctcgccgctcgaggacctcgaggccttcctgcgggataatatcttcgcgctagtaaccgacaacgaccgcaaattcgtgctcgcggtcgccacggccgcggacctc…	MTAASKYRGAVVEDLQLPPAFALPYQESISRAIELAYERDFSHIPVLDKNRRPLGYVDVARLKEKWEAGQADPSSKVLQYMTKFKRTTAEPYTLVTPLSPLEDLEAFLRDNIFALVTDNDRKFVLAVATAADLETFVKRRGF
HMS09262	70.98	16.32	6e-55	489	KDQ22219.1	hypothetical protein PLEOSDRAFT_1086936	Pleurotus ostreatus PC15	Scaffold022	atgagcgcgtcatcgagcgcattgggggaagcagcgttcgcagccctccccaagaccctccgtgccaaaatagacaacgcattcacctccgtctccctctctaacccccctcatcgtcaaacccactccgaaacccactcatccctcactcctgctgctcctgcactaggcggaggcgggggaggtttcatcctcgaagataccgtcatcgaaaccgaagcccaaggcgacaccaccactaatgctagtgcccgcatgccactcgcgtccatccctgccgcgctagcactcctcgacctcccgccgcacgaccgccagatcctcgccgtcttccgcgatgccgctgaatccgaatccgaggacgaggacaatgctgctgagtacggagttaatggggcg…	MSASSSALGEAAFAALPKTLRAKIDNAFTSVSLSNPPHRQTHSETHSSLTPAAPALGGGGGGFILEDTVIETEAQGDTTTNASARMPLASIPAALALLDLPPHDRQILAVFRDAAESESEDEDNAAEYGVNGANGKEMSVSRSQWRAVCAVLLEGSSDPSPSPSSPSPSPSSHPSHPSPSSPPRQREEHSTRPRRSKAAYTPISPSNRTDATYESGDDSEPYVASDDSDPDHSPQQDKDKDQYDDDEEEDGDDSDYEYTGRGASRPSTSKPSKSTNKSKSRSKANANANANAPPDHAAALAAFALFFPSFPSTPATPATPHDPTPRDPTELKEIPTELKENSNELKDNSNELKDNPDELKDKKITLRDLQAAMKRAGEKYKADDVRVFPLPSLPPFLPY…
HMS09263	51.07	32.12	3e-110	846	CUA78004.1	Aminoglycoside phosphotransferasePc22g21300	Rhizoctonia solani	Scaffold022	atggaggcattgatctcggacctgtcacgctaccagatctcacagttctttacgaagaacgcgcctgtgacacagcggcaatgcgaccaggaagcagagcgcatcacaggcgcgtctgccaccccctcaactgttcaagatgggaccagctacactgtcgtcgctggagactatgctgtccaatttcgcgacgctgcctccgctctcaacctcgagctcctgggatatgccgaggcggcttatccggggttcgtcccgcaccaccagcatgcgggcaagttggaggacctcgacgtgtacctgatgaataaaatcggtgggatttcgatgtacctcgctcgggaagaactgtaccgcaacgactttcagctcctccatcaaaccctacgggactacgcc…	MEALISDLSRYQISQFFTKNAPVTQRQCDQEAERITGASATPSTVQDGTSYTVVAGDYAVQFRDAASALNLELLGYAEAAYPGFVPHHQHAGKLEDLDVYLMNKIGGISMYLAREELYRNDFQLLHQTLRDYARFFASAWHNTPTNMPPPDRAVLLDDYSSQLTQFAAGLPSRFRQTLQSLIARLPGLFADDWPMVPNHIDLLENNLHVDPGTGRLVGVCDWRDVEISPFGMSLGGLETMLGMDRMGRGWCYHANHEALRGVFWGAFNRAMEQPRVDDRVEVARLVGIFLAHGWEYNEADEKVVVGEGSYGFMYLDAAVLGNFASASQ
HMS09264	65.35	32.65	0	1869	ESK92262.1	copper radical oxidase	Moniliophthora roreri MCA 2997	Scaffold022	atgcagctcgcagtggtctcggagacgaaggccatcatcttcgacaaggtcgaggcaaaccccctgcaaacgcagggtcactcggcgtggtccgctgagatcgacctgccctcgcgcaccgtgcgcgcgctgaacccggtcacgaatacctggtgcgcgacggggagcttcctgagcaacggcacgttcatacactcggcgggcaacccgtttgtcgatataggccagggcgatatcggccctgatggacgacaagcgcttcgcatgttcacgccctgcaatgacgcgagctgtgatattatcgaggacgcgcaacaccttcgactgacttcacgccgctggtatgccgcttctgcaaggttggaagatggatcgatgatgatatttggaggatctatg…	MQLAVVSETKAIIFDKVEANPLQTQGHSAWSAEIDLPSRTVRALNPVTNTWCATGSFLSNGTFIHSAGNPFVDIGQGDIGPDGRQALRMFTPCNDASCDIIEDAQHLRLTSRRWYAASARLEDGSMMIFGGSMANGFINNATINNPTFEFFPPKNINGFNGLQIPTKFMVDTMKGNHFPNVHTLPDGRLFVSANQQAMLFDWKTNTETRLPGIPNGVRISSPFSASAVLLPLTQANNFTPEIMICGGSVVDENLEEIQFSSQMPASAQCARMVLTPAGIKAGWKVESMPQPRIMVELILLPDGRVLAVNGAETGVTGINGTFNPVGFQSNADKPALTAAVYDPDAPVGRRFSSAGIPASKVPRMYHSSASLTPDGSVILAGSNPNEQFTTEGEFPTEYR…
HMS09265	64.23	16.2	0	1890	ESK92262.1	copper radical oxidase	Moniliophthora roreri MCA 2997	Scaffold022	atgcttgccggcgcagtcccctttgctggtggcaaatggaaactggtacaggaagggcacctcattatcagcaacacaggtgtaagcgcaatgcagctcgcagtagtctcggagaccaaggctatcatcttcgacaaagttgaggcaaatcccctgcagacgaacggacattcggcgtggtccgctgagatcgatctgccctcgcggaccgttcgcgctttgaatccgattacgaacacttggtgtgcaacaggaagctttctaagtaatggcacgttcatccactcggctggcaacccgttcgtgaacataagccagggcgatatcggccctgacggacggcaagcgattcgcatgttcactccatgtaccgacgctagttgtgacattattgaagat…	MLAGAVPFAGGKWKLVQEGHLIISNTGVSAMQLAVVSETKAIIFDKVEANPLQTNGHSAWSAEIDLPSRTVRALNPITNTWCATGSFLSNGTFIHSAGNPFVNISQGDIGPDGRQAIRMFTPCTDASCDIIEDAQHLRLTSRRWYASSARLEDGSMFIFGGSIDNAFINNVTINNPTFEFFPPKNINGFNGLQIPTQFMEDTVKGNHFPNVHTLPDGRLFISANREAMILDWKTNTEVRLPGIPNGVRISSPFSASAVLLPLTQANNFTPEIMICGGSVVDDTLEESQYSSQTPASAQCARLVLSPAGIATGWKVESMPQPRLMVELILLPDGRVLAVNGAQTGVAGYNSTFDPVGLESNADKPALTAAVYDPDAPLGRRFSSADIPASSIPRMYHSTA…
HMS09266	35.36	25.69	1e-144	1183	XP_003028527.1	expressed protein	Schizophyllum commune H4-8	Scaffold022	atgtcgtcgcctgtgaccccccagcgcatcccccgtagctcagtttcaacaccgtacacgcctctcagcctacattcctttacttcaaattcctccaccctcacgactccgagtagcatccaaagtgcgcgcgcaagatccaaacgtctcaacttcaccagtcccaacgccagcatcgtctccgagaatggcgtcagcaacaacaagaagactcataagtcgtgcctttctgacattgctgatagttggcgctccagggccaacgagcacggcatcaaggtctctgcatctcaaacgactgtgggtgaagattctcattatggcgacgacgaagctagcgatagagcgttttctgatgtgaatgatacaagttttgtcacgaccgaggaaggtgcgctc…	MSSPVTPQRIPRSSVSTPYTPLSLHSFTSNSSTLTTPSSIQSARARSKRLNFTSPNASIVSENGVSNNKKTHKSCLSDIADSWRSRANEHGIKVSASQTTVGEDSHYGDDEASDRAFSDVNDTSFVTTEEGALSVGVELIRNEAQYVLNLALLPPAFLSTHRRPRSQSQVLPSISRSFVGGPLQPTSPNVLRTPARSTRLSNLISSSASKATFAHSGAFIGREAENTGNHKNNTRTTSSQNIENAIMCTPPPNKARAQNLRMKGSFTDPAALRRRPGVDSTPIRRKQDLSTQSLFDIDENDFEDDDANYESSFNQYEYEQSFDYDRGFTDPMVDAEVNHLAIYETNKQHSEIEPFTYSPLADRLNVATNFAQMLGMNVTPGYGLSTFASIPSFTQYPSP…
HMS09267	30.16	21.58	1e-11	174	XP_001877658.1	predicted protein	Laccaria bicolor S238N-H82	Scaffold022	atggaaggtagcgacaccgacaagcttcgagccttctccttcccgatcgagaatactgggattatcatcaaagatgcgacaggcattccatttgatttggcggcatatttcaaatgggcagcagggaaggttgaggctaacgatgaggcaatggcacgaatgagcaatgggtttgctgagttcagggtacaaccaccggtgcggagcaaggaaagtggcggacaaaagaagaagagcatcaaggatgccgcacaagacactgtcaagctattatgtggtatcgaggagatccgggttgaaggcaaggttcgggtgagcttcccaccatcagttgcgcggccagctggaggtgtcgagcagccgttcatcgtgacgaacaatgcaaagtggtatgagcct…	MEGSDTDKLRAFSFPIENTGIIIKDATGIPFDLAAYFKWAAGKVEANDEAMARMSNGFAEFRVQPPVRSKESGGQKKKSIKDAAQDTVKLLCGIEEIRVEGKVRVSFPPSVARPAGGVEQPFIVTNNAKWYEPDWTRDARHLVNKQFIDAVVDTIIKNAWAKPTQYDLSEGDLKPNLLHKSAVQYFGTMANHFKGQAGDTEVQKKKTEKGIASRRNGCKKTKHRQRLAAVDKFEDTHQVTGVKEYIAEKGWMSSEDEGAGNVPKEEWEAKANAI
HMS09268	26.45	9.16	1e-29	341	CDR42214.1	RHTO0S06e11056g1_1	Rhodotorula toruloides	Scaffold022	atgaccccaacgccccccaacgtcgacgacggccccacgcacgccaccaacgtccctgtcgtccctcccctggacactcctatctgccccttggtccccaccagcagcaaacccaggtccaccaggtcagccaccaaggccctgcaagaggctctcaatgaggacctccctgtgccagttaagaaggttaggaagacctccaaggccaacaagaagatcaagacctccgcagaccgtgatgaagaagatgaagaggctgaggaaccctctgtgaagactatgactgctacctctaggattttgaatgagagtggggctgctcttgccccaccacctcgtcgagctgggactggggttcttctacccccggtcgctccgaggatcgtctccacccgtgtt…	MTPTPPNVDDGPTHATNVPVVPPLDTPICPLVPTSSKPRSTRSATKALQEALNEDLPVPVKKVRKTSKANKKIKTSADRDEEDEEAEEPSVKTMTATSRILNESGAALAPPPRRAGTGVLLPPVAPRIVSTRVRRADPGDVPQVVDKGKGRDLTNLGSSDAEDEPEENDDEEDLGEEKKSSDEVADGVDDDEEKEKTSSEEEKEKTLSDEKDSDAGDDKKTDSSDEDAMDLDPNVTPRNPPASKRQASASPIAHRHVAQRSKADHADDTTPLPAPMFANFDDYLPPSSPIADDVDDLQGASRTMGGFARGKGHGVVPNMADFNTQPADLVPVRNEGRVLVYKNEDRTSAKARAVRVPLAYTLGPVLKAMVKKMTTLADSDISLWVKNDWEMKGPFAVAV…
HMS09269						none		Scaffold022	atgtctaccgcttcagcccctatcgcttcgattatgtcagctacccctgacacttctgctactcctcctattccaccagcacatcctcttgacaacacaccaattgatgaagtgcttcattctattctggacaacctcactgctgtcactactggaaatcaagctactcgcacgcagttaactgcccctattcagcccctgaatcgtcgtgaagttgctggcctcctccatcgaatgctgcttgctcatcagagagagtacttcactccaacaatcccagcagctggtgtattatcatcggctaatgcactagagtttcctatgcagtacttttttggactccccttgcagtcaggcgtcttcatcaatgccacactggctcagcagtgcagccatgag…	MSTASAPIASIMSATPDTSATPPIPPAHPLDNTPIDEVLHSILDNLTAVTTGNQATRTQLTAPIQPLNRREVAGLLHRMLLAHQREYFTPTIPAAGVLSSANALEFPMQYFFGLPLQSGVFINATLAQQCSHEAEPTAVHGSMIYSFVPQNPVFQHPSKQTLQTMGSLCESWTYADKSPSAPPIDGPDHQGEPTAITTALVPTNTDMDIELEDRRTDPLTPPGLERNTRLPEVVDSDEDGLGSDEEQVDYTHSMAAEEDMELKYRAPDSPPRLQVTPT
HMS09270	30.54	23.68	1e-14	198	GAW05387.1	DUF659 family protein	Lentinula edodes	Scaffold022	atgttaaagaaagttgttccaaacaagaagctggccattgatagcgaggttttgcataaaatattcaacgacgatgacaagatatatttgctcacccgagacgccaaacgcttggctgcagtgctcatgcctttcgcacgcgcaatacaatgcctcgagtcgaaggagaccacagcagcagatgtttacctttactggcttgccgttgtggcacagctcaaggacttgatgtcacgccaaacgtcaaaactcgaaaactcaataattgagtccatttggaaaatagtgaaccattgcttcaatcaacttatcaacaatgcatgggcatccaatgcctacttggtggcctttgctcttgacccagagcaccatgacgcccccattcagagcaaccctaat…	MLKKVVPNKKLAIDSEVLHKIFNDDDKIYLLTRDAKRLAAVLMPFARAIQCLESKETTAADVYLYWLAVVAQLKDLMSRQTSKLENSIIESIWKIVNHCFNQLINNAWASNAYLVAFALDPEHHDAPIQSNPNPLAIPTITIHCSNNTPSVAERPRVLQKIGKSLALILKAEYENIYTATGGRTISDAKKLMEEWNPHLVPYIPQEALRLLHGQFLKFSSKAVPFHCTRSVEVMPNLLYKCITKLRSAVTR
HMS09271	74.2	31.23	4e-161	1248	KDQ23361.1	hypothetical protein PLEOSDRAFT_1109006	Pleurotus ostreatus PC15	Scaffold022	atgagagtggggctgctcttgccccaccacctcgtcaagctgggactggggttcttctacccccgtgttcgccgtgctgatccaggtgatgttccccaagttgtagacaaggggaaaggtcgcaacttgaccaatcttggctcatcggatgtggaggacaagccagaggagaaagatgatgaggaggatttgggggaggaaaagaagtcgagtgatgaagtggctgacggtgtcaatgatgatgaagagaaggagaagacatcgagtgaggaggagaaggaaaagacattgagtgatgagaaggactcagacactggtgacaacaagaagactgacagctcagatgaggatgccatggacctcgaccccaatgtcacccctcgcaacccgcctgcttcc…	MRVGLLLPHHLVKLGLGFFYPRVRRADPGDVPQVVDKGKGRNLTNLGSSDVEDKPEEKDDEEDLGEEKKSSDEVADGVNDDEEKEKTSSEEEKEKTLSDEKDSDTGDNKKTDSSDEDAMDLDPNVTPRNPPASKCQASASPIAHRHVAQRSKADHANNTPLAAPVFAGFNDPPSSPIANDFDDLQGASRTMGGVARAKGHGVAPNMANFNTQQADLVPVRNEGRVLVYNNHDRTKANVRTVRVPLAYTLGPVLRSMVKKLTALASFDISLWDEPIEWVNNKELVLLMEPSDPNSASAFHPPPSPSVHSVDAPSTISSLAPSASISTAGVDTASLTIAQQLTTAFSNPALLQLAIMLKVPYSMTPKASQKGEIPQIYARMKAAAQVPAKWLELKNTGKWT…
* The genes in same color are in the same scaffold.
** Genes that are potentially associated with cap color are bolded and considered strong candidates for the CRISPR-Cas approach.
*** Detailed information about genes can be found in a genome browser using scaffold coordinates and gene IDs at the http://web.seeders.co.kr/hms/ and http://web.seeders.co.kr/jhh/.
Trait	QTL	LG	CI (cM)	LOD	Nearest marker	Position (cM)	R2 (%)	Scaffold in genome browser***	nucl seq.	prot seq.
Cap yellowness	bc8_2.960	8	38.65 44.78	2.96	HH_SSR_254	41.78	9.9
geneID	Identity	Coverage	evalue	score	Accession	Description*	ORGANISM
JHH09570	26.86	5.6	5e-79	748	KEP48257.1	transposase family Tnp2 protein	Rhizoctonia solani 123E	Scaffold13	atgggagatgagacgcgacgcgatcacgtgcaatggcatgcattgatctctggtgataatatggtgttgtctacggtcaagcgctctatcgacatgcctcccttcctccgccatggtcaggctatcggtcgcaatctcaaaccaaagtctcaaaaatatcacctgtgtgattgctgggattgcagcagctctaccacggtcattaattctcccgatggactgccatccgtcgtgaatggacggctcctaggaccatctgaatacaaggcgcacacagcgaaggctcgtcgatctggagttggaacttactgggacgctactctttcgcaggctcatctcaacgatgtagatccacccttgaacgggacgctccctggtgtgccacccaagaacacgtcc…	MGDETRRDHVQWHALISGDNMVLSTVKRSIDMPPFLRHGQAIGRNLKPKSQKYHLCDCWDCSSSTTVINSPDGLPSVVNGRLLGPSEYKAHTAKARRSGVGTYWDATLSQAHLNDVDPPLNGTLPGVPPKNTSDRPNVSNSSKGKEQLPIETIDQLYTILKSVQLRLESFTKSNQDLCATGALVFTSPPNADSPPIARNSNEIYALTQLEPADVANENIIRFEEWLVRTKNYLRSHPMRRVTSKLRVLESIVTASLDDAEMRVRRVKEEQWEALRVAAVNRRRCTPILLDTTYVMDRPYLHFNPVVLTTFLLAASLNILSHLSLKGVGDVLKSIQSIISLTTGYSDATSELRNVPSDVQSPFEISKNIPSDARTVFNALPSLSPKYRSFASCPKCWALY…
JHH09571	60.88	21.66	2e-153	1232	KDQ30011.1	hypothetical protein PLEOSDRAFT_1101038	Pleurotus ostreatus PC15	Scaffold13	atgcattcttcatactacgaacgctcccaatttgcggctccagacagggccccaagccggagtgaatcggtcgtttccgacatgtctctcttcagtggcagcgaatggtccacactctctcggcctacatcagcactctctcagcctacatcagcacaatctcgtccagcttctgttgctgaattcttcccttttgatggagtcttttcaagccggccttcttcagctgcgtcgttcgcgtcccaaggcagtgctatgcctctgggcgagagtaccaacaatacccagccaaaataccctcccggtcttccaatcccaccaattggtcggcagcaacccttcccaaatgccccggccgcaccatggccttccaacgcacagtcgtcgaaaatgggaagg…	MHSSYYERSQFAAPDRAPSRSESVVSDMSLFSGSEWSTLSRPTSALSQPTSAQSRPASVAEFFPFDGVFSSRPSSAASFASQGSAMPLGESTNNTQPKYPPGLPIPPIGRQQPFPNAPAAPWPSNAQSSKMGREQDLPYGSNQHRGHPYSQRPSVSSSHFEPLSDSLDHTKASKVSGQFWEFNSTCPVPPAAQPYVEQSLQWAEENHYKRVQVLYNAIQQLTASLEMLQRRPTSVASDFGSHGNYHQAMVGPMAGPIQSLRHPGEPLPAEKLTLETLREYSKRFAPGPPTRPAHLSKEVIYTRAQAKVLAYGNNAGKVIVKRVLREADGSSVSEDTLQSLMDYGRHVAYLLYQLRSPKAPENVPRGMTYCKTYHRLLWNGAIALLESPSRTSSSHAHQA…
JHH09572	75.89	33.06	0	1539	XP_002910263.1	oxidoreductase	Coprinopsis cinerea okayama7#130	Scaffold13	atgttgaaacgagttcgcatctataccgaggaggatgtcgcggcgcacaacacgtcgtcgagctgctgggtcattcgcggccaaaagatttacgatgttacgtcgtttttgcctgaccatcccggaggcgacgacctaatcttgaaatacggcgggacggagattacggaggttatgaaggacgccgacgaacacgagcactccgattccgcctacgagatgatggcggaatatgtgatcggtcgactgggaacgggagagttgacagttagcgacgactgggaagccacggacgatttccatccagatgataccaacgaagcagaagattatgaaaaaaaccagttcctggacttgcgcaagcccttgcttcgccaagtttggcaggccaacttcagt…	MLKRVRIYTEEDVAAHNTSSSCWVIRGQKIYDVTSFLPDHPGGDDLILKYGGTEITEVMKDADEHEHSDSAYEMMAEYVIGRLGTGELTVSDDWEATDDFHPDDTNEAEDYEKNQFLDLRKPLLRQVWQANFSKSYYLKQVHQPRHLAESARLFGPDVLESFTRTVWYVVPIFWLPIAGYLFLRSLLQFTGPIADFWVDPRLPLRALLLVSPQTVTSTMICFFLGNIIWTILEYTLHRFLFHIDDYLPDSPPFLTLHFLLHGVHHYLPMDRLRLVMPPTLFAALQFPFTQLAYKLFPVAVANGIIAGAFTFYVLYDCMHYALHHSKLPQYMKEMKKYHLAHHYKNFELGFGVTSKVWDYVFNTVLPV
JHH09573	67.65	23.09	0	2120	OSD08747.1	acyl-CoA synthetase	Trametes coccinea BRFM310	Scaffold13	atgtttcctatacgacgctctgccgggcggattcgacatgctgctgcgaaaatccatgccaagcggacccttcttacccattcatatgttgaaggcccattgcatccaccattatcgaccgcgacactcccgcagttcttcgaaacggaagtcttacctcgttatgccgaacgcccagctctagtatgtcgaaccgagagtcctcgagttcacgggggatcagtttcatgggcgcaagatggtgcgcctcatcttgcttgggactttcaggaattcgacagacacatcaacgcgctggcgaggggattattgagcatgggtgtgcggaagggggacagagttggcgtgctcatggggaataacagtgcctatgcaacccttcagtgggcttgtgcatct…	MFPIRRSAGRIRHAAAKIHAKRTLLTHSYVEGPLHPPLSTATLPQFFETEVLPRYAERPALVCRTESPRVHGGSVSWAQDGAPHLAWDFQEFDRHINALARGLLSMGVRKGDRVGVLMGNNSAYATLQWACASIGAILVTINPAYRLHELVKTLTLVGVKHLFVVPSIRSSAYVEMLASAYPDLRESRPGSIQEAALPELRNLVVFDKSGNLEEKLDKLEVKCAVDWREIMAWREDTSEARMQHEITHSLEKDDVINLQFTRLASISVVIVQCIENNVTSGTTGLPKAVSLTHSNLLNNGLSIGRCMNLSEVDVLCNLAAWTHGACIVYASDIYDPKLIVDAVSEERCTALHGVPTHFLGVLAEVEKRRAEGEILDFSRLRTGIAAGSPIPIDLMRSLI…
JHH09574	89.63	33.13	8e-100	771	KDQ22356.1	hypothetical protein PLEOSDRAFT_163253	Pleurotus ostreatus PC15	Scaffold13	atgccatatggcggcgcagtgcccgttttctcgttcttcatcttcggcacccaactcgacctcatctacgcatggttcccctgcctccgccgaccgacgtctggagtcccattgccacatcacaaagctactgcgtcgctagtagcgaaacccctcctccacggagaccgttctatgacgatatcgacgttcggcacgccgccgtccatggcgtcacagaacgggtggcggcgcgcggatggccccgagccatcgccggcgaaagaggcatcggggctgcgtatcctcgtcacacagcatataccaatacagccccagagcccgagccgtgtctctccagtcatgattatttcgcggaagtggaacggggctatgggcctggagagggagagagtgcgg…	MPYGGAVPVFSFFIFGTQLDLIYAWFPCLRRPTSGVPLPHHKATASLVAKPLLHGDRSMTISTFGTPPSMASQNGWRRADGPEPSPAKEASGLRILVTQHIPIQPQSPSRVSPVMIISRKWNGAMGLERERVRPADTRYGHYAHLPSEEGAETFAAKVVRGRTI
JHH09575	90.74	30.51	3e-65	536	KDQ22356.1	hypothetical protein PLEOSDRAFT_163253	Pleurotus ostreatus PC15	Scaffold13	atgttcctcgacttcgctcaccacgaccacgaatggctctcatcgcgggatgccccgaccacgagcttcggttcggtgtcatgggagctgcctatgcgggacaaagcgctcacgcgcgtcttcatggcgatgcagctcttcggctgggcggggtacacggtcatcatctggaccgtcttcctctcgcggaagatccacaggcaccccgtgtggatcatgttctgcttgtcgtggctgataagctgcgtatcgtatgtgctgctgttcctggcgggggagatggacagcgagcatccgaacggcacgctgtgccttgtgcaggcgtgtctgatatacgccgtgccggtcctgtga	MFLDFAHHDHEWLSSRDAPTTSFGSVSWELPMRDKALTRVFMAMQLFGWAGYTVIIWTVFLSRKIHRHPVWIMFCLSWLISCVSYVLLFLAGEMDSEHPNGTLCLVQACLIYAVPVL
JHH09576	84.41	28.66	2e-97	738	RDB27618.1	54S ribosomal protein L16, mitochondrial	Hypsizygus marmoreus	Scaffold13	atgctctccatactctcccagtctctgcacttcgtgaagaactttgggcacgcccaaggccatggaggactcctgaacatcttctcccggcaacgccaccagctggctccgcgtcaagtcaaacacatcaaacggcataaaggccggatacccatacctattggaggctcgacaaagggcacgacgctcgcgtacggcgaatgggggatcaggatcaagggcaacggcgtcaggctgagcgcaaagcagctcacgacggccgaggaggtcatcaagaggaaaataaaagtaatcaagggagccaaagtgtacttgcgcgtgttcccggatattccagtttgcatcaagggcaacgagacgcgtatgggcaagggcaaggggacgttcgagttctgggcg…	MLSILSQSLHFVKNFGHAQGHGGLLNIFSRQRHQLAPRQVKHIKRHKGRIPIPIGGSTKGTTLAYGEWGIRIKGNGVRLSAKQLTTAEEVIKRKIKVIKGAKVYLRVFPDIPVCIKGNETRMGKGKGTFEFWATRVPKGRVIFEIGGSPIREELARDALRQAADKLPTKMEFISRATPPRLGNLVLHPPKPVVPESLAAESVQPTL
JHH09577	63.99	13.87	0	1478	BAA78625.1	reverse transcriptase-RNase H-integrase	Tricholoma matsutake	Scaffold13	ctgaagcctgcctctcccccgatcttcgacggaaatcgcaaggatggtcgcgcattctacaacgcgtgctccatctacttccagctctgtccggaccactttccgacggagcaggccaaaatcctctggtgtctctccttcttccagaaggatcgagctaaggagtacgcggacatggtgctccggagtccgaaggatctgtactttgagtcctgggccgccttcgcaaccgaattccggactcgcttccttccggatcgggaacgcgaagccgccatgctaaaactggagtcctcgcggtaccaccaaggccgtcggactttccaggagtacctcgacgagttccgggaccttgtagaccaatccggatactccgaaggctccaacatcacgatgaag…	LKPASPPIFDGNRKDGRAFYNACSIYFQLCPDHFPTEQAKILWCLSFFQKDRAKEYADMVLRSPKDLYFESWAAFATEFRTRFLPDREREAAMLKLESSRYHQGRRTFQEYLDEFRDLVDQSGYSEGSNITMKFRRGLDSIIQSRVAESADCPDEDDFEEWYRAAQRVADNRAANQSFHFGVHSGNSGHSGPLVRPAANSGVAQTPAGVLPAPRTQLPPLQPRFQPPPPPKALSPGVPMDVDHTRSRPATSQLCYRCGKPGJHHCECPLRYDIRFMTTEERMSAIEDLLTAADIVESAGTSEGIDDEGTAPVEESDTADFVQTNDVDEIHDDDSDHSDDSSNAKQTTPVTIRTLRRFRPQWERRLPSSYKVSALPGKLSLDIPVEVQSTDTQHRCTLQA…
JHH09578	61.48	32.92	8e-179	1372	BAA78625.1	reverse transcriptase-RNase H-integrase	Tricholoma matsutake	Scaffold13	atgggtaagctggatgctctctcgcgacactcggatcactcggatggtaaggatgacaacaaggatgtggttttacttaagccgtcctactttgccgtctgtgccacgggtgtcactcttgaaggggaggagaaggatatcctcacggctatccggactggagtgcgagatgcgaagtttgaagatgcagtggcaaaggcggcagaggagttgaagaaggcccagggcagtcgcaagacagtccggagtgcggaatggtctcaatcagacagactcctgatgttccggggtaagatctatgttccggactcaccggacttgcgccggactattgtagcccagcaccacgacaccaaggtcgcaggacatgccggcagatggaagacccttgagctcgtt…	MGKLDALSRHSDHSDGKDDNKDVVLLKPSYFAVCATGVTLEGEEKDILTAIRTGVRDAKFEDAVAKAAEELKKAQGSRKTVRSAEWSQSDRLLMFRGKIYVPDSPDLRRTIVAQHHDTKVAGHAGRWKTLELVSRSYWWPNMSRYVRSYTRHCDLCLRMKAQRHPPMGELHPLPIPDERWDRLSVDFIVKLPESDGFDAVMNVVDSVSKRAHFIPTHTTVSALGSANLYLPNVWKLHGLPRSVVSDRGPQFVAEFTREVYRMLGIKLAASTAYHPESGGQMERTNQELESYLRIFVGERQDDWARLLPMAEFTYNNRVHVSTQQSPFLLDTGRHPRLGFELHQPPSQMESANEFVDRMKSAVDEAQSALVKAQDDMKCYYDQRRTPAPEYQLGDKVWLD…
JHH09579	61.23	32.92	4e-178	1367	BAA78625.1	reverse transcriptase-RNase H-integrase	Tricholoma matsutake	Scaffold13	atgggtaagctggatgctctctcgcgacactcggatcactcggatggtaaggatgacaacaaggatgtggttttacttaagccgtcctactttgccgtctgtgccacgggtgtcactcttgaaggggaggagaaggatatcctcacggctatccggactggagtgcgagatgcgaagtttgaagatgcagtggcaaaggcggcagaggagttgaagaaggcccagggcagtcgcaagacagtccggagtgcggaatggtctcaatcagacagactcctgatgttccggggtaagatctatgttccggactcaccggacttgcgccggactattgtagcccagcaccacgacaccaaggtcgcaggacatgccggcagatggaagacccttgagctcgtt…	MGKLDALSRHSDHSDGKDDNKDVVLLKPSYFAVCATGVTLEGEEKDILTAIRTGVRDAKFEDAVAKAAEELKKAQGSRKTVRSAEWSQSDRLLMFRGKIYVPDSPDLRRTIVAQHHDTKVAGHAGRWKTLELVSRSYWWPNMSRYVRSYTRHCDLCLRMKAQRHPPMGELHPLPIPDERWDRLSVDFIVKLPESDGFDAVMNVVDSVSKRAHFIPTHTTVSALGSANLYLPNVWKLHGLPRSVVSDRGPQFVAEFTREVYRMLGIKLAASTAYHPESGGQMERTNQELESYLRIFVGERQDDWARLLPMAEFTYNNRVHVSTQQSPFLLDTGRHPRLGFELHQPPSQMESANEFVDRMKSAVDEAQSVLVKAQDDMKCYYDQRRTPAPEYQLGDKVWLD…
JHH09580	63.99	15.93	0	1478	BAA78625.1	reverse transcriptase-RNase H-integrase	Tricholoma matsutake	Scaffold13	atgaagttccgccgcagactggactccatcatccagagccgtgtcgccgagtccgcagactgtccgaatgaggacgacttcgaggaatggtacagggcagcgcagcgggtcgctgataaccgtgctgctaaccagtccttccacttcggcgtgcactccggtaactccggacactccggacccctcgtccgaccagcagccaactccggagtcgctcggactcctgcgggtgtactccccgcacctcggaccctgctcccgcctctccaacctcgtttccaacctccacctcctccaaaggctctctcacccggtgtccccatggacgtcgaccacacccgctcccgacctgccacttcgcagctctgctaccgatgcggcaagcctggccacatgtcc…	MKFRRRLDSIIQSRVAESADCPNEDDFEEWYRAAQRVADNRAANQSFHFGVHSGNSGHSGPLVRPAANSGVARTPAGVLPAPRTLLPPLQPRFQPPPPPKALSPGVPMDVDHTRSRPATSQLCYRCGKPGJHHRECPLRYDIRFMTTEERMSAIEDLLTAADIVESAGTSEGIDDEGTAPVEESDTADFVQTNDVDEIHDDDSDHSDDSSNAKQTTPVTIRTLRRFRPQWERRLPSSYKVSALPGKLSLDIPVEVQSTDTQHRCTLQALVDCGATGVFMHPRFADAHGFTRRKLSAPIPVFNVDGSPNENRSISEVVDLVLRFKDHTERMLFAVTNIGRQNIILGYTWLRKHNPEIDWQTKEVTMSRCPSGCNTCRKEFRHDKLTRRKESVRLRECRTG…
JHH09581	30.16	29.73	6e-162	1380	XP_002911321.1	other/FunK1 protein kinase	Coprinopsis cinerea okayama7#130	Scaffold13	atgggcgatgttcaagcgagcggatcgacaggtccgccacccaagggtccgccagcacccgctgggggtccacaggaaagtaagatcaaaaccaccccaagaactgctcgcaccaccggtggggatacacggataaccaaactacgagaccccatcgctgagcagatggagggggagtttagcatcgtcagcgtcgagggatttctctcgcattatctcccatttgagcccgccgaagacgacgtcaagaaaatggagaactcgctttccaagatggaaataagtgtcttggttgaagtggatggaaacctccgttttcacgaattcctggtccccccttgcaatgataatgggacagagactccctcgtacagacctctcgaggatatttccggcgcg…	MGDVQASGSTGPPPKGPPAPAGGPQESKIKTTPRTARTTGGDTRITKLRDPIAEQMEGEFSIVSVEGFLSHYLPFEPAEDDVKKMENSLSKMEISVLVEVDGNLRFHEFLVPPCNDNGTETPSYRPLEDISGAIASVPVEGRERNEFSFRVCPNTVIKSQIAGSDNRVDGCFTSEDPESKTLDTSRLACILEYKLSSTQEVENNKQALSASVQIMNDDVRRMFTYGITIIQDRVTLWYHSRSHSMISEPFSFVENPRLLIKVFMSFLFATEEELGYDPMVTRDAKGDYIYRIPSTEQGQQRDRFFRTTASIAEYRSNNITGRMARVWKVVECKPSGAVLSPSGPSRVLKDVWLEDSALTEAQIQSQIFEDIQKFFRDKQAPQYLAFEKLQPSISDLEHE…
JHH09582	27.2	28.36	3e-20	249	GAT59593.1	ER-Golgi vesicle protein transport Sft2	Mycena chlorophos	Scaffold13	atggtctctgtatacattcctagtctttcagaccccccaacggatcgtctagagctcaagatacctttgcagaagatcctgtctttatgcctatcaccatacaaatggctatgctacgttggctgggccatttacaatatccaaggctacctttccacagatgctgaaggcaccaaccgtctcatcgatggagtcgtactcaatgacgaagacattctatatttccaagcacccgggtttgtgcatgaaggtgtcgttcaaattgcccttgtcaagcgtcatacggcttctcagacgtctgtcaacgatacgagagtggcacagtatcggaccaacatctcaaatcgtgatggaatgtgtatcttcaccggtttaacagggcaggcatgtcatatcatc…	MVSVYIPSLSDPPTDRLELKIPLQKILSLCLSPYKWLCYVGWAIYNIQGYLSTDAEGTNRLIDGVVLNDEDILYFQAPGFVHEGVVQIALVKRHTASQTSVNDTRVAQYRTNISNRDGMCIFTGLTGQACHIIPFARGSENMRILVHQRSITPPINDINDKRNGFLCEYNLHRLFDQRQVAVLVTPNDILRREDIPQAASPGLLQDLRSSPSRLSYTLQHINITVPQDALMVNALGAVNNRDAKFLDCSRSGLPHAALLHYVYGASVVLAFGARDSVKTWQATHEWEQPPTQTPATRADYKPGDYHDRQLTEEKRQNAYLASSTGVQNSGRLTEEEVMDFMFEIASRQVASREQAAWEQRKLEIDDWVYGVNSTDADATQN
JHH09583						none		Scaffold13	atgacagaggagcaactacgtgcctatcaagtggaagaggccgttaagaagaccgagaaactggcgcccactctgtggggaatattgtcgtcgttactctctgcagacgacgagatcaatgttcgacaattaaacttggtgcgacgacggcatgagaagcgaaaggcgaagaaggttaacgtcgataacaccgatcgtgatgccgatatggatatcgaagatgagatagacggtgcggacgaggcctga	MTEEQLRAYQVEEAVKKTEKLAPTLWGILSSLLSADDEINVRQLNLVRRRHEKRKAKKVNVDNTDRDADMDIEDEIDGADEA
JHH09584	44.58	16.98	0	2094	OJT04974.1	Transposon Ty3-G Gag-Pol polyprotein	Trametes pubescens	Scaffold13	atgaataatgataacgacaatgttggaattcccaatatggcagaaactactccggaagagcttgaacctggcacaccaccctggtttgaggctgtaatcgcaccaaagcttggatacacgacgttgaaggacttccaaaaggatatttcaaccacagtattcaagggagaagatgccgtctgcattgcaccaacagggtccggcaaatcagccctacttcacattcctctcatggcagtgaaggaggttaaaggacgggtattgggcatgtctgttgcacctacgaaggctctgtgcgatgatcaggcgcgcgcagcaaacaataggggcttaaaggctgttgcactctacagcgacagtattcgagctgccactgccaacaaacacgatctactcaac…	MNNDNDNVGIPNMAETTPEELEPGTPPWFEAVIAPKLGYTTLKDFQKDISTTVFKGEDAVCIAPTGSGKSALLHIPLMAVKEVKGRVLGMSVAPTKALCDDQARAANNRGLKAVALYSDSIRAATANKHDLLNEIFSDEWDLFIIPPELLLHDKLDKFFRAQTNPESSMAKLDLVFIDECHLVREHGEEFRKSYTRIGRLRHRLSSSILWIAVTATLPPGEMTESVLQSLGFIDGDYQMCRLRVDVPNIKYIPRFFHHSMSGATMLDISWIIPVGASPPSLKKTVVFCETIKLACHVVAFLESLLPAEINNRETFVMPFYSLLSNDYRDVYLVAFRNSVTRILVGTDTLTCGMDVADVEQVVILGVPPSPERLSQQMGRAGRNGAPVRAVVYAQAWIRE…
JHH09585	64.31	19.21	0	3475	BAA78625.1	reverse transcriptase-RNase H-integrase	Tricholoma matsutake	Scaffold13	atgacgggcgcttccagccagatcccgccatccggaccagccgactcaggaccggactccgagactttgcagaccttgtgggctcagacgtacgaacaccaaacccaaatcagttccatccacgatacactcgcccgaatcgaagaactcctcttaacaccccgtccgatcactccgaaaacgactccagactccgagccgaggggcactgaagcctcccagcacgccccgagtcgatccgaaaacaccccgctttcccgtttgaagcccgcctctcccccgatcttcgacggaaaccgcaaggatggtcgcgcattctacaacacgtgctccatctacttccagctctgtccggaccactttccgacggagcaggccaaaatcctctggtgtctctcc…	MTGASSQIPPSGPADSGPDSETLQTLWAQTYEHQTQISSIHDTLARIEELLLTPRPITPKTTPDSEPRGTEASQHAPSRSENTPLSRLKPASPPIFDGNRKDGRAFYNTCSIYFQLCPDHFPTEQAKILWCLSFFQKDRAKEYADMVLRSPKDLYFESWAAFATEFWTRFLPDREREAAMLKLESSRYHQGRRTFQEYLDEFRDLVDQSGYSEGSNITMKFRRGLDSIIQSRVAESADCPDEDDFEEWYRAAQRVADNRAANQSFHFGVHSGNSRHSGPLVRPAANSGVARTPAGVLPAPRTQLPPLQPRFQPPPPPKALSPGVPMDVDHTHSRPATSQLCYQCGKPGJHHRECPLRYDVRFMTTEERMSAIEDLLTAADVVESAGTSEGIDDEGTAPV…
JHH09586	74.41	17.89	3e-122	936	OJT06448.1	Peroxisomal membrane protein PAS20	Trametes pubescens	Scaffold13	atggtgtctcctccaaaaccttgggaacggcctggcgcagcagcagcagcttcatcttcggcgctgcctcagactccagtggccacttcatcttcgctggctgcttcatcaactcaatcacaggcatccaactcacaaatcccaacggtacccgaaagaccagcatcgttgccaccttccgcgggagcaatgaatcaatcctcacttctacctggagccacttctgccatggcttcgccgtactcgtcaccgtattcacggctgggatcgtatggaacaggatatggagcaggaactggatacggcgggcttggttcctacggctcatcgtacgggggattaggctcttacggaggatatggatcgtatggaggtatgggcggaatgggcggaatggga…	MVSPPKPWERPGAAAAASSSALPQTPVATSSSLAASSTQSQASNSQIPTVPERPASLPPSAGAMNQSSLLPGATSAMASPYSSPYSRLGSYGTGYGAGTGYGGLGSYGSSYGGLGSYGGYGSYGGMGGMGGMGMGGMGGLGGYNSFGGGYGGMGGGYGMPMMGGPQGMAVDPVTGQPIASLTQTLESTTHHTFALLHSIVQTFSGVAQMLESTFMATHSSFFSMVGVIDQFSQLRNALGSVLGLFGLVRWMRDLLTGRRSAGGLRSEFRDFVTGRPVPSAAPGSSQPNTPRPSKKPLIIFLLAIFGIPLAMTKLIRMLSERAAAQGQLTMPNGAPLPPLDPSMLTFARALYPFTASSQAELSLKENEIVAIMGKLDPRTGQEVDPRIELRDGDKVIEAD…
JHH09587	67.7	16.49	3e-151	1173	RDX54628.1	Mob1/phocein, MOB kinase activator family	Polyporus brumalis	Scaffold13	atgacggtctcactcattcagcgtcctctacgtggatctcgtattgcttctttctatcccgtaaagagccttcctgctctttcctccctggacagcgcgtttcagctccaggaatacatttcattgctcattcggcttgatgttcacgacgtggagactatcgtatccattccaggaaaaagcagttcaaacgggcagcagggggacgcgggtggcgagtccgataatggagaggatgcgaaggggaaggccgaagtcatggtcgacaaagcttgctggatatacgagcagctgaggcgacttgcacaggacttgacgcatccgttaattacaatgcttcagcaggaatgcacgcgcgcaacttgcccagaaatgaaagcaggagaatggctttattta…	MTVSLIQRPLRGSRIASFYPVKSLPALSSLDSAFQLQEYISLLIRLDVHDVETIVSIPGKSSSNGQQGDAGGESDNGEDAKGKAEVMVDKACWIYEQLRRLAQDLTHPLITMLQQECTRATCPEMKAGEWLYLCVAHGTDGAMESCCAIDYILHTLDSATALLNSPRTFPSRLQIPPASHRHFSSLARRLGRIFAHAYFHHREAFEQAEAESSLYARFLALTSKFDLVPPEFLVIPQRFAHHDPAYNEEDHDRMGRDIGPPSLRSASLHPQHPSEPRDPHPDRLEPSRTPYGHPLGGPPGLGIDTSVAPTADSAPSISESGNESPRKVGRSRTDTMVLSDVSYITEELAKSDSGSKTVKSADPAPTESNNFQILGRAASSEPPSINPFDQFLDAPTPAP…
JHH09588	26.68	28.36	3e-19	241	GAT59593.1	ER-Golgi vesicle protein transport Sft2	Mycena chlorophos	Scaffold13	atggtcactgtatacatccccagtctttcagaccccccaacggatcgtctagagctcaagatacctttgcagaaggtcctgtctttatgcctatcaccatacaaatggctatgctacgttggctgggccatttacaatatccaaggctacctttccacagatgctgaaggcaccaaccgtctcatcgacggagtcgtactcaaagacgaagacattctatatttccaagcacccgggtttgtgcatgaaggtgtcgtccaaattgcccttatcaagcgtcatacggcttctcagacgtctgtcaacgatacgagagtggcacagtatcggaccaacatctcaaatcgtgatggaatgtgtatcttcaccggttttacagggcaggtatgtcatatcatc…	MVTVYIPSLSDPPTDRLELKIPLQKVLSLCLSPYKWLCYVGWAIYNIQGYLSTDAEGTNRLIDGVVLKDEDILYFQAPGFVHEGVVQIALIKRHTASQTSVNDTRVAQYRTNISNRDGMCIFTGFTGQVCHIIPFARGTGNMRILVLQRSITPAIDDINDKRNGFLCQSDLHRLFDQRQVAVLVTPNDILRREDIPQAASPGLLQDLRSSPSRLSYTLQHINITVPQDALMVNALGAVNNRDAKFLDCSRSGLPHAALLHYVYGASVVLAFGARDSVKTWQATHEWEQPPTQTPATRADYKPGDYHDRQLTEEKRQNAYLASSTGVQNSGRLTEEEVMDFMFEIASRQVASREQAAWEQRKLEIDDWVHGVNSTDASATQK
JHH09589	65.76	32.47	0	3144	XP_009552666.1	lignin medium expressed protein 4	Heterobasidion irregulare TC 32-1	Scaffold13	atgctgcatcgcggtcacgcccgtgcagaagagatcaatgcagagcaagctgtggacctccagtggttagatggcaaggccccagcagctttaccaacggggacgtcgtttggtataccatgggcgcagggggccatcgacaggactacaccgctttccatcgcttcgagtggtggtcaaaaaatgccgttgcagagctggcctttggcctattggccagatgggagtctgaagtggacgggacatgcgttggcagctggcaccgctcctggagatagtttctctatctctcaagggagtccggcggaaccagcctccccggtttcggtctcacaaagcaatagctcggtaacggtggtcactggacagttctcggtcacgttcaacaagagcggcgca…	MLHRGHARAEEINAEQAVDLQWLDGKAPAALPTGTSFGIPWAQGAIDRTTPLSIASSGGQKMPLQSWPLAYWPDGSLKWTGHALAAGTAPGDSFSISQGSPAEPASPVSVSQSNSSVTVVTGQFSVTFNKSGATLIDGISLGGKKLVQGGKLIVYVQNAPDEPEAATSGPPIQITQGTIESVVIEQKGPVRAVIKVSGKYSGGGHAAFLPFTLRFYISAGATAIRMVHFFIYDGDQFKDFIKAIGLTFTAPLTDELYNRHVRFVTTDGGIWGEPVRVLSGLRRDATPAVLTPQFNGQAVPDISTWPTTVSSEVDQLPVWSDYTLDQLRPNDFTVAKRSNAGRAASWLGNAGHGTRAAGVGYVGGAQGGGVVFGLKDFWQGAPRGLDIRGAGGDTATVTL…
JHH09590	99.75	33.25	0	1835	KDQ22351.1	hypothetical protein PLEOSDRAFT_1109460	Pleurotus ostreatus PC15	Scaffold13	atggcaaacacaccacctatggcaagctccacgccaatattactttcgcgccctgcgcctccaggctacacttctattccagagggaatagatgcgacaccgtgtagtcctgaacagtacgcccaatcacaggaccctacggtttccagcattgtagatgtaccaccgatggacttcttgtccatgcgacctacctcaagtgtgttgagcgacttcgcctacgacgggccatatcctcaagaacggacgagtactaggcgatctgcatattaccgaggcgaatcacagctgtcaccgccgagaaccgaacgtcgaccatctgcgccgtctgaaccgttcttgctttcaccactgctgaacaccgctacaccgtccccctctccacatgcagccctacaa…	MANTPPMASSTPILLSRPAPPGYTSIPEGIDATPCSPEQYAQSQDPTVSSIVDVPPMDFLSMRPTSSVLSDFAYDGPYPQERTSTRRSAYYRGESQLSPPRTERRPSAPSEPFLLSPLLNTATPSPSPHAALQPPPPHHRRESTSGSSFTITSGSTKINPTNYVSLSRSSTCKRNLVSLLRNSSSIKGHFAINPFMHVPGNLLASLPESENSSNQFSRKLNLRLDVQNGGIDVDIHLLGDAARAGEGGRKERAFLHLEVKDGYEQGLDKFPLVTRIHTPDLARPPFHLVANAVNGYVSLHLPNSFHGLLTVHVSAGDLEKHIEIASGLMAHAVLLRETTDSRSYFIGEMGGWVKNEDNWEGDEIVASVEHGLVRAQFEDEKGQDLFRNLLWKYAGL
JHH09591	70.17	29.66	0	2042	AJE26298.1	multidrug and toxic compound extrusion	Tricholoma vaccinum	Scaffold13	atgctcctacagcccaaccctgagctgtccgacaaacacgggccgaaggagaaacacgatcgggaatcacgtggtactcagggcacccctaaaattttcgctacatcggagcatcccaagtccctgacatacgctaagcatctttccttcgctccatcaccattgctggtgcgcagtgccagaatgtcggccacctttgcccactaccaaggccctgcttctcttccatccgattatgccattgtgtcgcggtacgccgcagcgcacccagacaatgaggagtccattgactcagaggacgaggacgagcgatccatatcatcaaataactccactgaacgcgtagattcgcgagctcacagcccgcggcggaagagttttccctccgcaccctacctc…	MLLQPNPELSDKHGPKEKHDRESRGTQGTPKIFATSEHPKSLTYAKHLSFAPSPLLVRSARMSATFAHYQGPASLPSDYAIVSRYAAAHPDNEESIDSEDEDERSISSNNSTERVDSRAHSPRRKSFPSAPYLRRPTVMTMPSRHSHRSASNVSETTPLLPAPDVPRMIESNDGDNADRQTTMSMFWEELRVLTRYALPVYGTHLLEYSLVMASVVSIGHLSMTALAAITLGSMTASVSGFSIIQGFTSALDTMLPAAWTSSDPQLVGLWSQRMCVVMAATLVPILGIWLNAENLLLFLKQDPEVARLAAVYLRWISFGLPAYAFNCVSRRYFQSQGLFAVPTRIIFVVAPINALLNYALVWGPDPIRLGYIGAPIASAISFNLVSLASIIYGVAYVPK…
JHH09592	66.53	32	0	1742	RDB18693.1	SAM50-like protein SPAC17C9.06	Hypsizygus marmoreus	Scaffold13	atgactaccccgggcatagaagatcctacgcaaacaccgtcgctgaagccaccactgcaatcaacggtgtcgccccgcgacaacgagccgtacgccgaggatgtgcaaaaggtcttgaagtggcaggagggccggatagcgaggcgactgaagggggagtacgagtcggcggtggtacatctcactgaagtgataaactcgaatttacatacccccatctccgtgtcctcagttcgcgtcgagggcgcgccgaacacacgacaatcgttcatcggatccctcattcgtcctatcctcttagaatgtacctccgggcctcaggacttggagtccgtcctccacaccacgcgaaaaatgagccaaaggctccacgagacggatattttcaagtcggtggaa…	MTTPGIEDPTQTPSLKPPLQSTVSPRDNEPYAEDVQKVLKWQEGRIARRLKGEYESAVVHLTEVINSNLHTPISVSSVRVEGAPNTRQSFIGSLIRPILLECTSGPQDLESVLHTTRKMSQRLHETDIFKSVEVRIEEARDVMADAGAVDLVFKTREKGRFYLNTSTELGNEEGNASATARIRNVFGGAETFEANLSMGTKTRRSFRASLEAPLSSDLATRGELSAYGMERDNTTFASSFETLRGLKASVRTGPSNRGLGTHEISYEAVIRHIGAFAPVASISMRRCAGQTTKSAISHTWTMDSRDDRITATRGHYAKFYQELAGLGGDAAFYKVESEAQISRSIWPGVSLSWGSRAGLLWSLRDKPSLFSDRFQLGGPTSVRMFRHNGLGPRDGSDSL…
JHH09593	61.66	32.28	0	1981	XP_001881757.1	predicted protein	Laccaria bicolor S238N-H82	Scaffold13	atgtctgcaaaaaacatcgacgagttactatctatatggagcctttcctctgacgatgtagactcactgaataccccgccgtttggtacccataagcatctctacgacgccgtcgactctggaacactaggcagtgctccatggcagtgcttagaagcaggattcgaaggtgatataccgcagagtgctcctgcgtggaggaagaagaaatatgaagtttggtatcgggacccagatactgtcctacggaacatgctcgataatccggatttcaacggtcaatttgattacacaccatatgtggagctcgataagaactgccaacgtcgctggagcaatttcatgtcagggaactttgcatggaagcaagccactcaagtacatgcagagcatcctcag…	MSAKNIDELLSIWSLSSDDVDSLNTPPFGTHKHLYDAVDSGTLGSAPWQCLEAGFEGDIPQSAPAWRKKKYEVWYRDPDTVLRNMLDNPDFNGQFDYTPYVELDKNCQRRWSNFMSGNFAWKQATQVHAEHPQQNEGAMYCAIIQGSDKTTVSVATGQVEYHPLYVSIGNIHNNVRRAHRQGVVPVAFLAIPKADRRYDNDPAFRKFKRQLYHASISAIFNSIKPHMTVPVVRRCPDGHHRRVIFGFGPFIADYPEQVMLAGIVQGWCARCTALNTNLDDLTFAIRRTQSSADEIISLFDPGILWDEFGIDDDIVPFTSDFPRADIHELLAPDLLHQIIKGSFKDHLVTWVGRYLHQEHTEKEADRIMDEIDHRIAATPSFPGLRRFPDGRRFKQWTGD…
JHH09594	40.93	10.93	1e-44	421	KDQ31979.1	hypothetical protein PLEOSDRAFT_1100495	Pleurotus ostreatus PC15	Scaffold13	atgccgccaaaagttcctagcaagcctcgcccacgccctgctacaaagcatcagcaaacacagggtgtagaagcaccagaggcctcacagacttccaagacgaagcggcaacagaaggtgaaagcaccggctcctccatctcaagcggtgactgttgacagaataactcgttcgtcaaataaaactacgcatcccggtcagattgttatagacaacaagcaaaagcgacgaacctctgagcaggttcgcgaagacgagcacgcaaaagcagttaagcttattgccgacaaggtggtcgcaaccactcagtttcaagaaacgatacggaaggccgcggctgcagaagatcgtgttcgtcgaaaggaacttcttgagcggcaacttgctgagcgaccagat…	MPPKVPSKPRPRPATKHQQTQGVEAPEASQTSKTKRQQKVKAPAPPSQAVTVDRITRSSNKTTHPGQIVIDNKQKRRTSEQVREDEHAKAVKLIADKVVATTQFQETIRKAAAAEDRVRRKELLERQLAERPDLAEEFASFVMKRTSLTDSNQDMAIDVSSDSESADIEDAFTFEREIPEASVADETSEPSIGEGMVDEDLYGDDEEFVLDASILDGDDVSPSDIEGKPVRILKAKKKDTTKHGGPVDVFPSDTEDEPVRKPKVKKNKDPKGTLRTAVNAKHSELDVVSGTKRKASVSHTGGGVGKEVGKRAKSEGGLRADWRQTALASSPGSTVTAQSSAPRVQVSNHSTHDDSADEPEVEGEFNQDEDKTALKAARASKMTSAVAGSQASQPSGRRT…
Trait	QTL	LG	CI (cM)	LOD	Nearest marker	Position (cM)	R2 (%)	Scaffold in genome browser***	nucl seq.	prot seq.
Cap lightness	Lc8_4.457	8	27.73 - 31.73	4.457	HH_SSR_273	30.73	18
geneID	Identity	Coverage	evalue	score	Accession	Description	ORGANISM
JHH10696	29.2	21.93	1e-25	293	RDB15505.1	hypothetical protein Hypma_004162	Hypsizygus marmoreus	Scaffold45	atggcacccaagcgctggacgaccacagaagagtattccttcctctcgtcattcattggtgagtacaggaccgcccaagcagggggcacagccgtgtttgccttgttctggccacccttcttcgaaaaatggttcttgaagttcagtatcgacgacgatgaccgacggcgacagcaagctgcgaaagaaaactccggtgccagtgacgataatgaagatggcaaggagcccggtgacgcgggcgatattgagccaacagacactcagacggaggaaccgactgaacgaggggagaaaattagaaggaaaaaagagcaattgagaacatggtttcgcaataattctcgtgtcgacacgcgtccgaaatctgcgtcattcctgtacaccattgcgaacaac…	MAPKRWTTTEEYSFLSSFIGEYRTAQAGGTAVFALFWPPFFEKWFLKFSIDDDDRRRQQAAKENSGASDDNEDGKEPGDAGDIEPTDTQTEEPTERGEKIRRKKEQLRTWFRNNSRVDTRPKSASFLYTIANNLTKQSQTRTRARRPVELYSKSHYQLDGIKAKVDQRMIDEAPKGKVETKAEVKRRWTKIYNKEISQAWGAVDPTLRKETEEKAVRLAREEKEARAQAQANDSTPAAKDTTVALSPTELQQHIQLLPVLIPALLQQLQAKTGWAFSLLAGGPLPIANGDIDVCAFHIGETALGNSFGHAYGDFQEGVLRPYTEFVRLVFNPEARQASALNPRPNWSLAPDATPSEASSTSAAKPSSQATVEKNLELPVPSFPILDDPFALPTGDNDQS…
JHH10697	53.33	9.57	8e-12	166	KZS99508.1	hypothetical protein LAESUDRAFT_718634	Laetiporus sulphureus 93-53	Scaffold45	atggtgtcgtcctttctctcccctgccaaagctggcaaggactcgccgatgtccttggcaacgttggccgaggctaatcgctcactcacatcgtcggtcgcgtccctgaccgatcaagtgtcgtcactgacactcatggtcgagtcgcttctgaccctgaactccggcctccacagagccccacaatcacaatctccgacatcaaccctcgttgccccagccgtgccgcccactgagtacgacagtgacgacgaggacaggctctcctacatcaccgacccaggtgaaggagtcaccacgcccccccctgtcgctgaggctgagcctgctgcgattgcccctgccgccgctcctgtggctgccccagctacggttcctgctcctaccagaggccctcct…	MVSSFLSPAKAGKDSPMSLATLAEANRSLTSSVASLTDQVSSLTLMVESLLTLNSGLHRAPQSQSPTSTLVAPAVPPTEYDSDDEDRLSYITDPGEGVTTPPPVAEAEPAAIAPAAAPVAAPATVPAPTRGPPAGGPPGGQYHSLDVDPSLRWYLVTVGRAVGVFQGWENVAPLVLGARGAIFNRQPSQDVGLSRFNEARIAGLVRIV
JHH10698						none		Scaffold45	atgaagaccacctctcagccttctcggaaagcttcaacgaagctgtattatgaacggaatcacgagaagctaatagcaagcgcaaaggtccgtgtggccatgaatcgagcacgcaaagcatcggaaagcacgcctgaagaacaagcttccgctaggcagacctctcgggcatcgcaagccaaataccgtgaggctaaccgcgaggctttacgccaaaaggaagcccgccggcggcagatgcggaagcttcgtgagcttggcttcttcgatgcttcggagaacgacgacaactacagcgagtacgagtactcgagtgaagctgagtccagcaccgccagtgacagtgaaggggactgggagtgcgaagagaaagatatccctcaaacgacgatttcccgc…	MKTTSQPSRKASTKLYYERNHEKLIASAKVRVAMNRARKASESTPEEQASARQTSRASQAKYREANREALRQKEARRRQMRKLRELGFFDASENDDNYSEYEYSSEAESSTASDSEGDWECEEKDIPQTTISRTHAHGPGGYRQNPIWDLLKPRGKANTSLGDTR
JHH10699	48.65	25.17	0	2114	KIK33856.1	hypothetical protein CY34DRAFT_98910	Suillus luteus UH-Slu-Lm8-n1	Scaffold45	atggcgcgaaaaaacatcgcacaatcgaagacccactatgtctcgaggtatcaggcgcacgtcgtggagaactttcgtgcacgccagttcgaggtcagatcaagtggcgaagttatcacctcgtcgaatgtcatacggacgactgctcagagtctaccgtcgccgatgccaatggaagtttttgaggattttcctcccatccacgccctcgacgatcaactatttggtcctgtggatcgagagggccttggcctccccacgctgggaaacatgttctctctagaccacgcctaccttgcccatctggccgacatggacaccgatgatgtggctgtctctcgagcgcgtaaaccttcggatcaaccgttgttcaattttttagctgtccgagaaacctat…	MARKNIAQSKTHYVSRYQAHVVENFRARQFEVRSSGEVITSSNVIRTTAQSLPSPMPMEVFEDFPPIHALDDQLFGPVDREGLGLPTLGNMFSLDHAYLAHLADMDTDDVAVSRARKPSDQPLFNFLAVRETYLEELARLEGLGNDTSPSMCPLCKVGLATARCRECLDTSLHCIQCVVNLHRRAPLHRIENWNGDFFAPKSLKEFGLRIQLGHPCGQSCANPLPAFDNGFTIIDSLSVHSVSLDYCGCETAKLPIIQLLRHRLFPATSVAPRSAATFGALDHFHMLSLEGKLSAFEFWRALARTTDKTEIEPPPDRYEPFMRMMREWRHLHFLKRGGRMNDPEGPTGTGQGELALKCPACPHPKINLPPDWEKAPPQTSWLYTLFVGIDANFRLKRKD…
JHH10700	49.43	26.65	0	2300	KDQ27197.1	hypothetical protein PLEOSDRAFT_1043144	Pleurotus ostreatus PC15	Scaffold45	atgggtcgcaaacgaaagctagacatccatagctacctagacgacgaaggcccgcaggtggttctccagagctactcacgggttgctcgtatttccgaaaatcgacggcgcattgtggaaactcctccatcacctaggaagaagtggaaaaaaaaggatgtggtcgccggttggcagcctagcgcttccttcgacacggcagatgtgcagacactggattcagctgctgctgagtacccggaggccgacccggatgtggtcaaggcaaagcgttacttcaaatcggacgagccattccgagcatggatgccataccgagaggaatttcttgccgaagaaattcgacgggagggccggggggatgcagcggaccttgccgagtgcccgtcttgtgaagac…	MGRKRKLDIHSYLDDEGPQVVLQSYSRVARISENRRRIVETPPSPRKKWKKKDVVAGWQPSASFDTADVQTLDSAAAEYPEADPDVVKAKRYFKSDEPFRAWMPYREEFLAEEIRREGRGDAADLAECPSCEDKGRESVDEPIYRCDDCFGGFMECGTCCLERHGRVPLHRVKKWTGTHFEKVALKDLGLRIQLGHTNMECVNPEAGAKKFTVIHTNGIHIVNVNFSTVDYPETSASIEVLNAFHILTLGSKMTLWAYYRSLEHMTDNLDIDVPNTRYRAFVRMVRQYRSVRMSKRSGRGNVVGGIAETSTGELAIQCFACPQPDFNLPDNWESADPDKAFLYALLVSLDANFRLKNRLKSSEGVDPGLNTGKAYFVDQEAYNAHLQKFGIQKELSTCS…
JHH10701	45.3	28.49	1e-17	209	KDQ22090.1	hypothetical protein PLEOSDRAFT_171573	Pleurotus ostreatus PC15	Scaffold45	atgtcatcccacaatgtgcgccagccagttactgtcccggtggatgtcccccgtgacttacagaacgacaacaacggttctggcgccttttaccaagcaaatggtacccagattatctgccattacaactatccagcgcaatggcctcttggagaaagtcccgccgaggagtcatccttagagggggctcatgacgaagaatgcacatctatgggtgtggatcatgggccagagctcgagccataccaaacaatcatcgattcactctctcgaatatgccagcaagtccagtcgttctcggactacatcccttccgataaagccattgcacatgtctcctgcaaggccgatgagttggcacccttcgtatga	MSSHNVRQPVTVPVDVPRDLQNDNNGSGAFYQANGTQIICHYNYPAQWPLGESPAEESSLEGAHDEECTSMGVDHGPELEPYQTIIDSLSRICQQVQSFSDYIPSDKAIAHVSCKADELAPFV
JHH10702						none		Scaffold45	atgctcatgttgtcaacagcttgcactatggctacaggaaggccaccggacctgttcctcgaatttacggaactatgcttcactccggaagaacgccttgcggctgcacttcccgataccgttgctgacagcgcggcctcacccaaatggcacggcgaagaagaccccgaagtctcctccctgaggcccagcaagcgcagcaaggactacgacacctcagacgacgatgaccgtccacgtaaagtgaagaaacgacactcagaagacgacgaccgtccacgtaaaggcaagagccgacctcgccggcactcctcaaaaaagcgcaagcacaaaggcaaattgacatcaaagaagcgccgtcgccaggacctcgacagcgaaaccgagacctccggctct…	MLMLSTACTMATGRPPDLFLEFTELCFTPEERLAAALPDTVADSAASPKWHGEEDPEVSSLRPSKRSKDYDTSDDDDRPRKVKKRHSEDDDRPRKGKSRPRRHSSKKRKHKGKLTSKKRRRQDLDSETETSGSESDSALNRTPALRPITTTSAPVLLVPRRSKGPRFEYPPTEQRSTRLRRTRLPPQTRLPLESIFASRRWSFSSNTRYHPRSLSSAEGQSCRQS
JHH10626	97.75	32.72	0	3495	KDQ25402.1	hypothetical protein PLEOSDRAFT_160045	Pleurotus ostreatus PC15	Scaffold29	atggaagacgacctttccatcttcaagcaacctaactggttaaccaacatgtttccctaccttgcgttgatccctaaacaccattcttggtctggcccactttttcaaccacttcatgtatcattgtcgtctctcaaattttggaaaactcgtgacggatgctatgtgcttgtcaagacaactagggacacttggcgggccttggaatacgctcttcaacggttcatcaagtaccttttgaacgaagtccgtggagtcagtagctccttcgcattctactccttcccaagtcaatacggttactcttttaagcaccccacgccagaggaggctagggattgctgcatgcagtctcgagacgcgtttctcccactcatcgcgctggccacattctgcgta…	MEDDLSIFKQPNWLTNMFPYLALIPKHHSWSGPLFQPLHVSLSSLKFWKTRDGCYVLVKTTRDTWRALEYALQRFIKYLLNEVRGVSSSFAFYSFPSQYGYSFKHPTPEEARDCCMQSRDAFLPLIALATFCVILAERHERALPTFRWRDFVSSAARLHPQFIADLEASVIGSTHALRQGGFIDINTCNFLDDIPSLFPYNMPLYFYWGPENKTPYPPPAIRGWGAYLIPKEVYNPIRKDFPWATGVAQRMPLITSTAIFKGRPVSPSAPSDPSSGAKWGPPPSPIASSSAVPSFVVDQGTSQRPGELMSEFFARREKHFERYVLKETQTQRQARLAREEAASHQQIPGRRGALVFYWEDVDGIRIRRFGTRDPSLWLRYSHNQRRYNSAFDEWDLCSE…
JHH10627	27.18	12.21	2e-39	423	EUC61300.1	transposase family Tnp2 protein	Rhizoctonia solani AG-3 Rhs1AP	Scaffold29	atggacaatcaccggaaagatgacagactttccattggccatggcacgagaacctcgcagctgcctggtgccgcgacgactgcgcccaccagtgaccaattgcaaggtcctgacgttagatggcaacaattggttgagcaagaactggccttcttcgatctcctcccctcgtcttctccactccatccattgaaattcatcaataatccttcgacttccggtgaatacagggagccgatggacccccgcaacgtcaatgctggagttcattcacttgacacgaaaagtcgcgccaatgcagcatttctcgccactgagctacgccttgcgtatttgcttacaaaggcggcccaactcgcataccttcacgacgcgcagctactaccccagctgtgttct…	MDNHRKDDRLSIGHGTRTSQLPGAATTAPTSDQLQGPDVRWQQLVEQELAFFDLLPSSSPLHPLKFINNPSTSGEYREPMDPRNVNAGVHSLDTKSRANAAFLATELRLAYLLTKAAQLAYLHDAQLLPQLCSQWDRLNRDKELHWLNQRKMEDKSYVNTDIYFHSLVKREPIATQVAYVTTAIMQHFYFVSRRALRLQLSGLRDLMGGNTAIPTEIAELISGDPRTATSHLHIDPVLRTFICCTSCHSIYPYNPNEPSNPPRCLGRRAPESSPCAAELWKETIVGGRQHIVPCVLYQHQDFKHWLARILARKGIDDLLDSYPSELRSGHQPISDIWLANIFSQLKGHDGNPFSGPGRLVFGLSADSFEPNASRPGHTPQSSTGIWLVCYNLPPHLRYL…
JHH10628	64.31	19.15	0	3483	BAA78625.1	reverse transcriptase-RNase H-integrase	Tricholoma matsutake	Scaffold29	atgacgggcgcttccagccagatcccgccatccgagccagccgactcaggaccggactccgagactttgcagaccttgtgggctcagacgtacgaacaccaaacccaaatccgttccatccatgatacactcgcccgaatcgaagaactcctcctaacaccccgtccgactactccgaaaacgactccggactccgagctgaggggcaccgaagcctcccagcacgccccgagtcgatccgaaaacactccgcgttcccgtttgaagcccgcctctcccccgatcttcgacggaaaccgcaaggatggttgcgcgttctacaacgcgtgctccatctacttccagctctgtccggaccactttccgaccgagcaggccaaaatcctctggtgtctctcc…	MTGASSQIPPSEPADSGPDSETLQTLWAQTYEHQTQIRSIHDTLARIEELLLTPRPTTPKTTPDSELRGTEASQHAPSRSENTPRSRLKPASPPIFDGNRKDGCAFYNACSIYFQLCPDHFPTEQAKILWCLSFFQKDRAKEYADMVLRSPKDPYFESWAAFAAEFRTRFLPDREREAAMLKLESSRYHQGRRTFQEYLDEFRDLVDQSGYSEGSNITMKFRRGLDSIIQSRVAESADCPDEDDFEGWYRAAQRVADNRAANQSFHFGVHSGNSGHSGPLVRPAANPGVARTPAGVLPAPRTLLPPLQPRFQPPPPPKALSPGVPMDVDHTRSRPATSQLCYRCGKPGJHHRECPLRYDVRFMTTEERMSAIEDLLTAADVVESTGTSEGIDDEGTAPV…
JHH10629	54.55	10.78	7e-13	178	XP_001890308.1	predicted protein	Laccaria bicolor S238N-H82	Scaffold29	atggcacgctctcccaacaacaacctcaacagcggcagtgccgaaaacagccttgagcatcttgctgagctgttcgcatccttgacaatgtctccccgtcgcactgcggccttggttttggcccttcgtgcccttgcagacgttttggaggacgacagcgacgacgagcccaccgtagtctcttccacgcgaagaaccggagcgtccaaggcggctcctgggggtgtcgtccccgctacgccagctttgactgcatcctccaccggaagtggccttacgttggtcgcttctgtcggaggtggtgcctctggaggccctagccctgcttcaactgcccctgcacctgcgtccgccgtggctgcccccgctgtgtacccctaccacatgcccaacggctct…	MARSPNNNLNSGSAENSLEHLAELFASLTMSPRRTAALVLALRALADVLEDDSDDEPTVVSSTRRTGASKAAPGGVVPATPALTASSTGSGLTLVASVGGGASGGPSPASTAPAPASAVAAPAVYPYHMPNGSEGGGTVYVITRGYDIGIFVGWENVAPLVSGVSHATYFAVDDIDAGHRRMANALAAGTAIVVPRNASG
JHH10630	29.41	12.95	1e-47	481	XP_001874492.1	predicted protein	Laccaria bicolor S238N-H82	Scaffold29	atgccacagaaccctagcacgccttctccagagcacccatacctgatcaacccatctaccatggcggacacgccttctcttgagaaatcgccagagcgagagccagcccccgacaatgcagaagacacgaaggtgaaggatactgccaacccaggtaatgtcgttacgcagccaccgaagctctcacgtggctgggccgttggctcccgattggcctacctcaaccaatcgatacgcgtgtacaaggaagggttagcgtccaagaagaggaaacaagccctcgatggcatagtcaatgggtatttcgagcaataccactggcgcattcccgtccacacagagccagactcgactacccccgaccccaaaacacaaaattcagagaagttgacggcagag…	MPQNPSTPSPEHPYLINPSTMADTPSLEKSPEREPAPDNAEDTKVKDTANPGNVVTQPPKLSRGWAVGSRLAYLNQSIRVYKEGLASKKRKQALDGIVNGYFEQYHWRIPVHTEPDSTTPDPKTQNSEKLTAEEKLLQGKVIDKMSKSIHNWLDYRATKVSPSVGLGKAITENDPYAILLARLTGTSLKAKRLLPGWQLWMSDEWDTLRHLFQEHIDKTKCPQGDVAKERAKWSSDRFDLKKPEEREYWNNLARERHKQSKQAAEDLLSNDVELTPTERHSAFERAPSFLDSFLQPLSKLLGLNISIFLGGPQGNKGGQVNAVSLHYGKDKAAIPRTWPHSQKAGYRKATDLFLEFTELCFTPEERLAAALPDTVADSAASPKWHGEEDPEVSSLRPSK…
JHH10631	48.02	26.02	0	2262	KDQ27197.1	hypothetical protein PLEOSDRAFT_1043144	Pleurotus ostreatus PC15	Scaffold29	atgggtcgcaaacgaaagctagacatccatagctacctagacgacgaaggcccgcaggtggttctccagagctactcacgggttgctcgtatttccgaaaatcgacggcgcattgtggaaactcctccatcacctaggaagaagtggaaaaaaaaggatgtggtcgccggttggcagcctagcgcttccttcgacacggcagatgtgcagacactggattcagctgctgctgagtacccggaggccgacccggatgtggtcaaggcaaagcgttacttcaaatcggacgagccattccgagcatggatgccataccgagaggaatttcttgccgaagaaattcgacgggagggccggggggatgcagcggaccttgccgagtgcccgtcttgtgaagac…	MGRKRKLDIHSYLDDEGPQVVLQSYSRVARISENRRRIVETPPSPRKKWKKKDVVAGWQPSASFDTADVQTLDSAAAEYPEADPDVVKAKRYFKSDEPFRAWMPYREEFLAEEIRREGRGDAADLAECPSCEDKGRESVDEPIYRCDDCFGGFMECGTCCLERHGRVPLHRVKKWTGTHFEKVALKDLGLRIQLGHTNMECVNPEAGAKKFTVIHTNGIHIVNVNFSTVDYPETSASIEVLNAFHILTLGSKMTLWAYYRSLEHMTDNLDIDVPNTRYRAFVRMVRQYRSVRMSKRSGRGNVVGGIAETSTGELAIQCFACPQPDFNLPDNWESADPDKAFLYALLVSLDANFRLKNRLKSSEGVDPGLNTGKAYFVDQEAYNAHLQKFGIQKELSTCS…
JHH10632	33.2	27.8	3e-31	324	OJT02674.1	Transposon Tf2-12 polyprotein	Trametes pubescens	Scaffold29	atgaccttctacgtgaccaacctgggaaatgtcgacgtgatcttagggctgacatggctaaggaagcacaacccggagatcgactggaagacaggagaagtggtcatgtcgcgatgcccaaaacagtgcctaaacttgcaagtcaaggaggcgtgggacatacaaaatgaaccatacccaggagaggaggacaccgaggaggacgtggaggaagtagaagaggtagcaaaacgcaagctgggcttgaggaacatctcagtagcaggagtcaggcagtggaacaggttacgaagcggatacttgcgagatttggacgacttgactaaccaataccacgggtcagtcgcccgaatgtacgtcaaccggatgtggaaaacgcacatgcaggtagaaatggaa…	MTFYVTNLGNVDVILGLTWLRKHNPEIDWKTGEVVMSRCPKQCLNLQVKEAWDIQNEPYPGEEDTEEDVEEVEEVAKRKLGLRNISVAGVRQWNRLRSGYLRDLDDLTNQYHGSVARMYVNRMWKTHMQVEMEEEEEMHLRAVGKYDYIIEHNKEEINDKKEKTEEEMVPDYYHDFMKVFRKRDSERMPVKRPWDHAIELTPEFEPKALKVYPLSPVEQQELNDFLDGNLKKGYIRPSKSPQTSPVFFVQKKDGKNDWCRTTGI
JHH10633	44.18	28.21	6e-143	1149	BAA78625.1	reverse transcriptase-RNase H-integrase	Tricholoma matsutake	Scaffold29	atgcaacaaggacatgtcttaatcgacggggcagaatcaccaatcctgtcaaaaatcagaaaatccaaaaactatgacgaatccgttgtaaaagcagtggcggagctgaagagatcacctaccaaggtgttaagagaagcggagtggtcagaagagcaggacctcgtattatatcacggaaaggtgtatgtacctaaggacgtagatgttcgaagggaaatcgtcaaactacaccacgactcaaccgttgcaggacacccaggaaggtggaagactatcgagctggtctcgcgtaactattggtggcctgggatgaacaggttcgtcgtggagtatgttaagggatgcgaccaatgccaaagaagcaaggcttactcccgacaaccgcagggcaagctt…	MQQGHVLIDGAESPILSKIRKSKNYDESVVKAVAELKRSPTKVLREAEWSEEQDLVLYHGKVYVPKDVDVRREIVKLHHDSTVAGHPGRWKTIELVSRNYWWPGMNRFVVEYVKGCDQCQRSKAYSRQPQGKLQPDPIPSEPWTDISADFIAKLPKSSGYDAILVVVDRFTKMVRLVPTTEELSALGLAKLYRDHVWKIHGLPNSIISDRGPQFASQVMKELNTLLGIQTKLSTAFHPQTDGQTERANREIETYLRMFINHRQDDWAEWLAICEFSLNNKSQTSSRQSPFYLNYGKHPRMGIELRKESKVEAVDDFAKRMKQTWEEARSALVKAGEEMKKYADCRVGEMPNYRVGDKAFIFTDNLNTTRPSRKLEQKKIGPYEVVGIPTKNAITLKLPK…
JHH10634	55.75	29.64	0	3596	GAT53059.1	helicase	Mycena chlorophos	Scaffold29	atgatgacaactatgtcttccaatcctccagttgctgaacgctggcgcatcgttggcatcagaagaccaaaattctcttggggtgcacgtcgaggaaacaaggtccacacctgcagtacatgtggcatcaacttgctaacaggcgagaagcctggtttctgctgtgggcccaatggctctcgctttcaagatgtgccaccacttccgccacttcccattgatttcgcacctttcctcaatgaccctcgaatatcatcgcaatctcgtaaactcaaccttattttttccttcgcggctcttgaatcaacccacccattcccaaagaacattggtccccagggcttcattgccatcaagggcaaagtctatcaccgaattcgacctaatcatcagaattca…	MMTTMSSNPPVAERWRIVGIRRPKFSWGARRGNKVHTCSTCGINLLTGEKPGFCCGPNGSRFQDVPPLPPLPIDFAPFLNDPRISSQSRKLNLIFSFAALESTHPFPKNIGPQGFIAIKGKVYHRIRPNHQNSAIRWLLYDGFMPQDAPFPDIASSLPQSWLHIVRDTLMRVNPFATSLRSLGASTIPNVSLTLSDTPGSSEIAAIISVDNTTQSEIQPRQIVITRSTNASNHQIHSTSRLWEPLAYPLFFPYGTLGWGLAASSRAGHGADHGLNDSGADAPTTQMWHYRARLLREPRFSIFGRLTNEYVVDMFSRNLEARLNYIRSNQRCIHEEDAQLMGLDEVDINENIYLPSSFLGSRRWASEQVADSLAIAAAFGPPTFFITMTCNPQWPEITSQ…
JHH10635	97.12	33.23	6e-153	1124	KDQ23458.1	hypothetical protein PLEOSDRAFT_162504	Pleurotus ostreatus PC15	Scaffold29	atgtccaccgtcaccatcttcggcttctttggcctcgcaaactcaaagcctcccgtctcgcaaagttcaggctcgtcgcgctcctatcacacccactactcaaccgtgattcagtgctccgctggctgttccctccctgcagacgttcgcatttacgctcctctcactactcctgcgctccccgacaatactgtggcctttattgtcgcacgagcccatttcccccccgacgaacctgcagcgcttgatgcctaccacatcatcccgatgcctggcgaccccaattcagacgcatatgaggactcactccctgattgtccctttccgtttgtgtttctcattggtcatgttcctgtcgagcctgtcgtgaatggcaacatcaaaacgaccactgtccac…	MSTVTIFGFFGLANSKPPVSQSSGSSRSYHTHYSTVIQCSAGCSLPADVRIYAPLTTPALPDNTVAFIVARAHFPPDEPAALDAYHIIPMPGDPNSDAYEDSLPDCPFPFVFLIGHVPVEPVVNGNIKTTTVHAQEYVRNTIRLSTVECVVDAGTPRWANTPMPRANTVVHFSGTCLNVSRKGALMIAVENVALGVGSGHSSSDPLASPSASPKKKRKFQTHASPHPISAPSTPLSVSLAVTPLVAAPVASTSRIHDVPSNSALSSAILPSFPGPPSPPTLPAPPADDAAVVSDYLTSPPQPRSDAGKQKATD
JHH10636						none		Scaffold29	atgctatttgcgcacgatggtctctggtcgatcatttgtgatgctggaaccaggaccaaggtctgcctaggacatgacgtcctcgtaacccagattacattcaaaggcaccccctctgggtctcgatcgacggttgaactagaatatcaggcattcgatggcgaggcaaaatcatgccagatcgcttctttgatccctggacaggttgagaatgtcagccttcagttgcccttgaaaagccaggcggagcattgcatcgtcaacagtggtaccagcaacatatctctggttggattttatatgtcctcgggcgagccaactttgccgatgccacatccaccctattggccatgggcggctatgcattccccagcgatcaacccaccccatgtaccagcc…	MLFAHDGLWSIICDAGTRTKVCLGHDVLVTQITFKGTPSGSRSTVELEYQAFDGEAKSCQIASLIPGQVENVSLQLPLKSQAEHCIVNSGTSNISLVGFYMSSGEPTLPMPHPPYWPWAAMHSPAINPPHVPATISVTPLAVPALGTGPASRTRRSVARTSSELTIPDEEVKPTARKRKSSLADVKPPLKPAVKRPRAIRKGLAADDTVSIDPSTADPDAPASGKAVVPTTVPVPTVEVAHSDSDMAREIGEPLLQGAQIAVMHMIYKLDSDGKWQDYKRFTAKEGTSPLKFAIGDKEALYGLSNALVGVKVGGIREITLTTSDKHVIHDIPQGQSVLIMRETTALPKSFKSKKTIPGRSGHHARPEGTLENSLLSPDMTPITSALSEHHARPEGTLDD…
JHH10637	28.4	27.09	5e-18	227	KDQ22721.1	hypothetical protein PLEOSDRAFT_1109817	Pleurotus ostreatus PC15	Scaffold29	atgcctaccatgtcgagccttcagtatgttgaatgcctgcgcctcgacgcgaaacccaccatctctgctattgcgaggtctgtacatttagccttctcaccgtccgggatgtatatcgcggtctgcatcggcgacattgttcgtgtatacgacacagccgaaagggttgaactttgcaaccttccttggaagggcgccgctggcacgcatgcttgctcagtatcatgggtggccgacgacatgttcatctccgcctggtctggaggaagcgtccaagtggtgaaattcctaggttcagatgacgactgggcgaacgtgggatacatccacctcggccaccccatccaccagatggacttacatcccaacaagaaggaacgcctcgtagcctttggtgat…	MPTMSSLQYVECLRLDAKPTISAIARSVHLAFSPSGMYIAVCIGDIVRVYDTAERVELCNLPWKGAAGTHACSVSWVADDMFISAWSGGSVQVVKFLGSDDDWANVGYIHLGHPIHQMDLHPNKKERLVAFGDGMKVHIWMYNDDYSKFTCVKTIPPPPNDPELPVEVLSVCWVGSSTRIIVSYAHHGALEWDIMSSSSSPCHALQVPTQGGAVCGDLLAVLQENQGLRVYSLSTGVLYRSIDGGNTDFVYPIAVPIFAHGGTALLYTVRGRALLRDLESDRDLPIEFLADDDEIRGLAQHYNSDEDIFKVGLVTASGVLKAWETVPKDAGLVTAGVPPHPESSLSFIGSPLLLLTIPLLAFLLAFYNQHVWE
JHH10638	60.48	33.04	0	2525	KDQ25089.1	hypothetical protein PLEOSDRAFT_1107995	Pleurotus ostreatus PC15	Scaffold29	atgtcctcgacaaccctagggcatctacgcaagatttctgcacccaaggatctccaacttgaactcgatctccttaagttccagcaccaaggctcaggcgagcgtttatcgtattacaagagtgcgcctaagcgacacctcaaagggattgcgaagtcgatagtagatcgcgccgtaaacaacaactggtttctcactgccttcgcgagccttcccagagcctcggcttcttcagtcgatgtggccctatctcagcttcaatcgatcggctccagtctcccgactgcggctgagaacatgaaattgctcaaggttctggaacgtgcccaacgagctgatctatgcagctcgctgatagtgatctaccactggtttgcaagtgcaggccctgggattgcg…	MSSTTLGHLRKISAPKDLQLELDLLKFQHQGSGERLSYYKSAPKRHLKGIAKSIVDRAVNNNWFLTAFASLPRASASSVDVALSQLQSIGSSLPTAAENMKLLKVLERAQRADLCSSLIVIYHWFASAGPGIAEHLVGLHVRDGVECLRGHYPKVAGLVDLVVRYVRQHFQREDAGEKRKRKRRNPTAKNDDQMTAEEDTIPAIIPATKYQEYGLVSDPTVKQRPPTSLRLPAKPPHTVLAKDESLVSASSKILVDLWGAFYIQPHVKAMDPIFSGKLLREEANPDYLARAICRGALLNCIVDACDSTSILYSTAIDAILTMPWLRFGPSGDNGKASRFSGQCVDSAHETLTPIFNILSNELARMPASIAIAEEISLIIHHHVVSISAGVPVAFSDAQS…
JHH10389	33.33	27.6	6e-18	219	XP_003033573.1	expressed protein	Schizophyllum commune H4-8	Scaffold19	atgatgacgctcgcgtcgaagaggacccttcaccacgatgtagctcgccatcttactagtggcgtcgaagctgtatgctgcgatgaccaggccgcattgaaggaacgcctaccgagcttcatccttttcgatcccaaggaaacacttgaccctcccattgctacgagtggaaacaagcatgaccggggcttcaaccacaaggtcaccggctctctactttgcccaattacgcttcctgcgactactgaaacatacaacaagatccaggatggtcacatcatagttggccccaagcagctccctcgattcctatatccactagatcacgaccatggcactcaaactttgctggatggtgtcttcgaaggctatctcatgatacgggcggcaaagctcatt…	MMTLASKRTLHHDVARHLTSGVEAVCCDDQAALKERLPSFILFDPKETLDPPIATSGNKHDRGFNHKVTGSLLCPITLPATTETYNKIQDGHIIVGPKQLPRFLYPLDHDHGTQTLLDGVFEGYLMIRAAKLILIGRSCATSAPGVSTGRRGNAALANITTVTPRIIAYVAVQLHFVLSSQTTWGSKDKGHFNYHKFYWNIISFFDADPDTGKEIIGHYN
JHH10390	28.48	8.78	2e-26	314	CDR42214.1	RHTO0S06e11056g1_1	Rhodotorula toruloides	Scaffold19	atgcccgcagaaccgcacgcccgcgcgcccacagatccgtacgagaacactctggggcctgtcctcactgctgctgccaagaagatggtggctcttactaactctgacatcctgctctgggatgcagaggaccacttctgggaagccaaggggccttatgccaccgctgtcagggacaatgaggctgtcatctgggatgacaagaacaagctcagaattggaattcaaccatctgagtttggtgtctcctatcttccgcctccctctccttccatcaactcctccgctgccccctctgcagtttcctccatcaccccatctgcctctgtctctgttgccggcacccctgatatcgctgtcaaccctctcactgctgccttccgtgacgaacccctcctt…	MPAEPHARAPTDPYENTLGPVLTAAAKKMVALTNSDILLWDAEDHFWEAKGPYATAVRDNEAVIWDDKNKLRIGIQPSEFGVSYLPPPSPSINSSAAPSAVSSITPSASVSVAGTPDIAVNPLTAAFRDEPLLLQIATRMGVPYHMTNHGAASAPGLPSLRSMYARIQLAKEAKEKWDSLTTPWTGGNVSEKTLRSIFVGKTNFNTYTALFDRSVFFPIIMDMLRNPKYDVTSSAHTTLWGARKPGKDTLAKVLDELEAEKKAEEAKKARDAKKKAAAKKATNFCLQAFWMMLSLFLLLGLLPCAAAAPLEDSFPDIRFADFAKVVKLTFGENITLATVLMLLFSITSNTDILNLHGQQKAVDSNNQVVTSWMAAFVRAIKDKLQVDVSNIPDDSDDDA…
JHH10391	64.31	27.42	2e-152	1199	BAA78625.1	reverse transcriptase-RNase H-integrase	Tricholoma matsutake	Scaffold19	atgggtgagctccatccgcttcccattccggatgaacgctgggattgtctgagtgtcgacttcattgtcgagctcccggagtccgatggatttgacgctgtcatgaatgtggtcgactccgtaagcaaacgcgcccacttcattccgactcacaccacagtatccgccctcggatccgcgaacttgtacctgcagaacgtctggaagttgcacggactccctcggtccgttgtgtccgacaggggtccgcaatttgtcgcagagttcacccgagaagtctaccggatgctcggaatcaagctggctgcttccactgcgtaccaccctcagtccgacggacagacggagcggactaaccaagaactcgagtcctatctccggatcttcgtcggagagcgt…	MGELHPLPIPDERWDCLSVDFIVELPESDGFDAVMNVVDSVSKRAHFIPTHTTVSALGSANLYLQNVWKLHGLPRSVVSDRGPQFVAEFTREVYRMLGIKLAASTAYHPQSDGQTERTNQELESYLRIFVGERQDDWARLLPMAEFAYNNRVHASTQQSPFLLDTGRHPRLGFEPHQPPSRMESANEFVDRMKSAVDEAQSALVKAQDDMKRYYDQRRTPAPEYQPGDKVWLDSSDINLARPSRKLGHARLGPYKVVRKVGKAAYRLQLPPGLSRLHPVFPVVKLSPFVPDPIPGRRPVTPPPPQLVDGEEEHEVEEVRNSRRFGRVLKYLVRWRGYGIEHDSWEPASNLQHAAQKVKDFHDRHPDAVRLLRTSPMTPTTPLPLRMTPTALDHSWERWR…
JHH10392	35.26	26.72	8e-55	488	BAA78624.1	Gag	Tricholoma matsutake	Scaffold19	atgacgggcgcttccagccagatcccgccatccgagccagccgcctcaggaccggactccgagactttgcagaccttgtgggctcagacgtacgaacaccaaacccaaatccgttccatcaatgacacactcgcccgaattgaagacctcctcctaacaccccgtccgatcactccgaaaacgactccggagtccgagctgaggggcaccgaagcctccctgcacgccccgagtcgatccgaaaacactccgtgttcccatttgaagcccacctctcccccgatcttcgacggaaaccgcaaggatggtcgcgcgttctacaacgcgtgctccatctacttccagctctgtccagaccactttccgaccgagcaggccaaaatcctctggtgcctctcc…	MTGASSQIPPSEPAASGPDSETLQTLWAQTYEHQTQIRSINDTLARIEDLLLTPRPITPKTTPESELRGTEASLHAPSRSENTPCSHLKPTSPPIFDGNRKDGRAFYNACSIYFQLCPDHFPTEQAKILWCLSFFQKDRAKEYADMVLRSPKDPYFESWAAFAAEFRTRFLPDREREAAMLKLESSRYHQGRRTFQEYLDEFRDLVDQSGYSEGSNITMKFRRGLDPIIQSCVAESADCPDEDDFEGWYRAAQRVADNRAANQSFHFGVHSGNSGHSGPLVRPAANSGVARTPAGVLPAPRTLLPPLQPRFQPPPPPKALSPGVPMDVDHTHSRPATSQLCYRCGKPGJHHRECPLRYDVRFMTTEERMSAIEDLLTAADVVESTGTSEGIDDEGTAPV…
JHH10393	37.5	9.71	1e-43	442	KDQ31325.1	hypothetical protein PLEOSDRAFT_1082424	Pleurotus ostreatus PC15	Scaffold19	atgtcggaatcgcataccaacgacgatacgaacaacgctgctactccccaaccctctataaccgatcttccgaacgatgaaaagggatccgcccctttcacccgcgagcagaaggctttcttagagctacgaacaccagattgcaaggtggcccgcaccaacaagcgtctctctgacttctgggcacgcctctttactgagtggtttagtaaatatccactccccgacgatactcctcagaagacgatggaggcgggaaagcgcagcaaacggccagcagcctttcaaaccttctcttcgctctactacgacggggagaagaaggacacgattctaccgaaggaagagaagcgttttcacgatatcgtcgaagaagaatggtccagtcactgcaaagag…	MSESHTNDDTNNAATPQPSITDLPNDEKGSAPFTREQKAFLELRTPDCKVARTNKRLSDFWARLFTEWFSKYPLPDDTPQKTMEAGKRSKRPAAFQTFSSLYYDGEKKDTILPKEEKRFHDIVEEEWSSHCKENKLYDAKGRPAKMPVSFLNKIAKSVFENQPSEIQEEVASHPLQHPATKKDDEGEGEENADLTAARRYNKAIQSIPISIDQACRQIFTEAGFISFTMVVGPDPSQGGNILAYVMSEGTTAEGCKFEQFCRDFKGAVEDQFVKFAKHVFPPSERVKRSLPGTESLRNYTVPAGKPLPSKPIASTSKASTSSVASQDELDRNTLRAMGRVVEDDAEDDTNVEMENITPARPPDPARPRYKSQYEIDREKNIKDNQALLVSLGLDKPILA…
JHH10394						none		Scaffold19	atgactctcaccgttacttgtgataatgacgatcccggtggaatgcatgtcgagctgtctggaggattcaacaatgtcctgattcaccgacaagggcgtaagcggacgatcgaatgtcgaacccctcaacgggactctcagaatctggatgaggcaatggcaaggctggcattgcagtcgggaaggaagcggattctcattgttattcctgattccgacgatgaagacaacgtagcaagcaccccgccccgtattgccacagcgacacctgtaaataccccgtctcggcctcgtgtcctcgcctctccttcgcctgtcatggttccccacacacccactcagctatcttcgccgtcactgtcgagtgtttcatcgttgacaagcactccgtcgctctca…	MTLTVTCDNDDPGGMHVELSGGFNNVLIHRQGRKRTIECRTPQRDSQNLDEAMARLALQSGRKRILIVIPDSDDEDNVASTPPRIATATPVNTPSRPRVLASPSPVMVPHTPTQLSSPSLSSVSSLTSTPSLSGFPLSPMVFAAPPALLHADNVPPSPAVNNVVIPDPDDVFTSPAANTGPNVTTSPPAVANVPALPPPTAPVMPPPTAPVMPPPTAPVSVFRISDYAVPGEYLDRYPPWSAPPACGSKWFVVRIGFEIGIFFDTWDRVQPLVCIRGQPRGWRGTKYDGNSLSYQEARDKFAAGPSYRIPFPFPLPYSAD
JHH10395	49.54	25.69	0	1886	KDQ34004.1	hypothetical protein PLEOSDRAFT_1033574, partial	Pleurotus ostreatus PC15	Scaffold19	atgggcaagcggaaatcgtccagtctgcgtgctttctatccatctaacgatccatctaatgatccatctacttcaatccgactacatcgcactacaacaggccgtctagggcacaacaccaagatctcctacacacaagatgtcgctgacaatgtccccgatccctctgtagacgacaggatgaacccctggcatgaatctttcttcactccaactgagccaccgcccacttttggaaatgtcgatggcgtacccgaatcaaatactggcgagaaggcatcagagtcatcgaagaagacgaactccaccaagtcgccaccgactccgtatttaatcgagtatctgacatatcgacaaagcattctcgatgaattcattctacaagacggtcggatggga…	MGKRKSSSLRAFYPSNDPSNDPSTSIRLHRTTTGRLGHNTKISYTQDVADNVPDPSVDDRMNPWHESFFTPTEPPPTFGNVDGVPESNTGEKASESSKKTNSTKSPPTPYLIEYLTYRQSILDEFILQDGRMGARLCYECLVEDGIYSCKDCFQPSLLCGKCMLQLHKSLPFHRISQWENDFFSPTSLQRLGMVINFGHDTDQCPRPDIAKDFVIVDVSGIHLVDIAFCHCFLGSLSTRREQLLCGRLLLASFKVPQAAFTFELLETFHGLTLQSKISAYDFYRSVEHKSDNTGMEPMPDYYERFLDAMRVYRNIKMLKRAGRGHHPGGVHTTTTGECAVECPACPHPGRNIPENWDQLPDALGWKHSLILTMDANFRLKNRERLIINDVSLSDGWGHW…
JHH10396	41.35	28.73	0	1802	KDR69150.1	hypothetical protein GALMADRAFT_230924	Galerina marginata CBS 339.88	Scaffold19	atgcgctatgtgtggctattgctagtcatggtatacacctgtcaattctgcagcctcaattttgatggtgctcgtgacattcgcaaccacctcacgaaaggctgcaagggacagaacgaagatgcttccctgctagatgcctcagaacgatatcaagcgaagaagagaaagtggcaagaagcgcgcacagcaaaaaggcgggctctcatgatccctagctccactgcggcagaaaacgaaggagacaatgcaggctggatcgatactccacagctggatgagcagaacggcaatgatatggaagatatgtatctggacccacccatgggtaccagtattcctacccctatggagccacctcttccaacaacgcactcaggtcgatcacgacgccctaca…	MRYVWLLLVMVYTCQFCSLNFDGARDIRNHLTKGCKGQNEDASLLDASERYQAKKRKWQEARTAKRRALMIPSSTAAENEGDNAGWIDTPQLDEQNGNDMEDMYLDPPMGTSIPTPMEPPLPTTHSGRSRRPTWKSLQNRQHMIPEPPPAVNVAMTNEEINDVDMLAPANIPPVLMLWGSIRTALNQFGLRRDYPLNPTYDPYDPPSVLNIEADPPSDSLLNTVALPLPLHDEEPTNPYFPFSNSTLFGLLRWKWSGANLKSDLEFGKLVDFLRSPEFSQVDASNTNLDLEIRRVDKFIDGSAFSASALNPESGAPQGAWKEVSVPISIPDGQPHPSVQASPTFRVPGLHYRSLVEVIKDVFSNPDLATYFHYTPYRQYFEHPVNPPDLLTYDGGPDLE…
JHH10397						none		Scaffold19	atggaccgactacgtgcaacagacccagaactggactccgactcagagtctgacccagactcaaacatggatgattatgtttcgttgggtccgtatgaccatgaagaccaagtcgcggtgttcaataagtggtgccgcaataatgagccggagttgttggttcattggcctagttggcttcgagcctttcccttgctcagcaatgccttcgaggactatcagcactgcctttacaggatgtcgttagacgatctcgtgcgacacacagtgcacatctatgatcctgaagcgaactaccattacatggtttggcacattctcgtcaactacaaatggggtactcttgcaaaagagtacttgatatcacccttcattgtctttgatgcttgggctgagcgc…	MDRLRATDPELDSDSESDPDSNMDDYVSLGPYDHEDQVAVFNKWCRNNEPELLVHWPSWLRAFPLLSNAFEDYQHCLYRMSLDDLVRHTVHIYDPEANYHYMVWHILVNYKWGTLAKEYLISPFIVFDAWAERDNTRQPDWLAAPIDRVRTSFRDWKPIVDLVQNELNLCGFNAGSTDEIIEWCEALRFANYFDTMMEDLRCGRHVPDIELTQSESEVASTT
JHH10398	33.85	27.7	3e-31	314	OBZ76381.1	Transmembrane protein 53	Grifola frondosa	Scaffold19	atgtcatcctcccccattcatcgcgcgcatgcatctatcagcgaacatgaggtgcctgacatcactgtcgtgcacccgggagcgaggcacgcagagggtcacaccgacaatccagcgctggtactgctctttggatggacggccgcccccgaatccccgttgcagaagtatgttgagggtcacacctccgtgttccctgccgccaccgtagtagtcgtgagggtccacgcaggtttcttcttcagaactatcaaagctcgagaagcggtgttgcagccgctcttggattatcttacggagcgattctatgatcagactaagaagccagctggaggtgttctgatacacgccttatcaaatggcggtgtcctccaactcatgactctacacggcatgctg…	MSSSPIHRAHASISEHEVPDITVVHPGARHAEGHTDNPALVLLFGWTAAPESPLQKYVEGHTSVFPAATVVVVRVHAGFFFRTIKAREAVLQPLLDYLTERFYDQTKKPAGGVLIHALSNGGVLQLMTLHGMLRRRFPPKSQDIATLTKFPVALVVDSAPGDSQYASMLSFFTIPMRTRIARLATTAAFSLAYIVYASITTALSVDFFAEMHAFMAETSVLPGHVGATPRLYVYSDNDEMVRAKVVEEHVRRVRGLGYTVRVEKFVGSRHVQHARSDPDRYWGAIRETWFEACKCGTQARL
JHH10399	49.43	26.65	0	2300	KDQ27197.1	hypothetical protein PLEOSDRAFT_1043144	Pleurotus ostreatus PC15	Scaffold19	atgggtcgcaaacgaaagctagacatccatagctacctagacgacgaaggcccgcaggtggttctccagagctactcacgggttgctcgtatttccgaaaatcgacggcgcattgtggaaactcctccatcacctaggaagaagtggaaaaaaaaggatgtggtcgccggttggcagcctagcgcttccttcgacacggcagatgtgcagacactggattcagctgctgctgagtacccggaggccgacccggatgtggtcaaggcaaagcgttacttcaaatcggacgagccattccgagcatggatgccataccgagaggaatttcttgccgaagaaattcgacgggagggccggggggatgcagcggaccttgccgagtgcccgtcttgtgaagac…	MGRKRKLDIHSYLDDEGPQVVLQSYSRVARISENRRRIVETPPSPRKKWKKKDVVAGWQPSASFDTADVQTLDSAAAEYPEADPDVVKAKRYFKSDEPFRAWMPYREEFLAEEIRREGRGDAADLAECPSCEDKGRESVDEPIYRCDDCFGGFMECGTCCLERHGRVPLHRVKKWTGTHFEKVALKDLGLRIQLGHTNMECVNPEAGAKKFTVIHTNGIHIVNVNFSTVDYPETSASIEVLNAFHILTLGSKMTLWAYYRSLEHMTDNLDIDVPNTRYRAFVRMVRQYRSVRMSKRSGRGNVVGGIAETSTGELAIQCFACPQPDFNLPDNWESADPDKAFLYALLVSLDANFRLKNRLKSSEGVDPGLNTGKAYFVDQEAYNAHLQKFGIQKELSTCS…
JHH10400	48.65	25.17	0	2114	KIK33856.1	hypothetical protein CY34DRAFT_98910	Suillus luteus UH-Slu-Lm8-n1	Scaffold19	atggcgcgaaaaaacatcgcacaatcgaagacccactatgtctcgaggtatcaggcgcacgtcgtggagaactttcgtgcacgccagttcgaggtcagatcaagtggcgaagttatcacctcgtcgaatgtcatacggacgactgctcagagtctaccgtcgccgatgccaatggaagtttttgaggattttcctcccatccacgccctcgacgatcaactatttggtcctgtggatcgagagggccttggcctccccacgctgggaaacatgttctctctagaccacgcctaccttgcccatctggccgacatggacaccgatgatgtggctgtctctcgagcgcgtaaaccttcggatcaaccgttgttcaattttttagctgtccgagaaacctat…	MARKNIAQSKTHYVSRYQAHVVENFRARQFEVRSSGEVITSSNVIRTTAQSLPSPMPMEVFEDFPPIHALDDQLFGPVDREGLGLPTLGNMFSLDHAYLAHLADMDTDDVAVSRARKPSDQPLFNFLAVRETYLEELARLEGLGNDTSPSMCPLCKVGLATARCRECLDTSLHCIQCVVNLHRRAPLHRIENWNGDFFAPKSLKEFGLRIQLGHPCGQSCANPLPAFDNGFTIIDSLSVHSVSLDYCGCETAKLPIIQLLRHRLFPATSVAPRSAATFGALDHFHMLSLEGKLSAFEFWRALARTTDKTEIEPPPDRYEPFMRMMREWRHLHFLKRGGRMNDPEGPTGTGQGELALKCPACPHPKINLPPDWEKAPPQTSWLYTLFVGIDANFRLKRKD…
JHH10401						none		Scaffold19	atgaagaccacctctcagccttctcggaaagcttcaacgaagctgtattatgaacggaatcacgagaagctaatagcaagcgcaaaggtccgtgtggccatgaatcgagcacgcaaagcatcggaaagcacgcctgaagaacaagcttccgctaggcagacctctcgggcatcgcaagccaaataccgtgaggctaaccgcgaggctttacgccaaaaggaagcccgccggcggcagatgcggaagcttcgtgagcttggcttcttcgatgcttcggagaacgacgacaactacagcgagtacgagtactcgagtgaagctgagtccagcaccgccagtgacagtgaaggggactgggagtgcgaagagaaagatatccctcaaacgacgatttcccgc…	MKTTSQPSRKASTKLYYERNHEKLIASAKVRVAMNRARKASESTPEEQASARQTSRASQAKYREANREALRQKEARRRQMRKLRELGFFDASENDDNYSEYEYSSEAESSTASDSEGDWECEEKDIPQTTISRTHAHGPGGYRQNPIWDLLKPRGKANTSLGDTR
JHH10402	53.33	9.57	8e-12	166	KZS99508.1	hypothetical protein LAESUDRAFT_718634	Laetiporus sulphureus 93-53	Scaffold19	atggtgtcgtcctttctctcccctgccaaagctggcaaggactcgccgatgtccttggcaacgttggccgaggctaatcgctcactcacatcgtcggtcgcgtccctgaccgatcaagtgtcgtcactgacactcatggtcgagtcgcttctgaccctgaactccggcctccacagagccccacaatcacaatctccgacatcaaccctcgttgccccagccgtgccgcccactgagtacgacagtgacgacgaggacaggctctcctacatcaccgacccaggtgaaggagtcaccacgcccccccctgtcgctgaggctgagcctgctgcgattgcccctgccgccgctcctgtggctgccccagctacggttcctgctcctaccagaggccctcct…	MVSSFLSPAKAGKDSPMSLATLAEANRSLTSSVASLTDQVSSLTLMVESLLTLNSGLHRAPQSQSPTSTLVAPAVPPTEYDSDDEDRLSYITDPGEGVTTPPPVAEAEPAAIAPAAAPVAAPATVPAPTRGPPAGGPPGGQYHSLDVDPSLRWYLVTVGRAVGVFQGWENVAPLVLGARGAIFNRQPSQDVGLSRFNEARIAGLVRIV
JHH10403	31.03	26.46	6e-29	314	RDB15505.1	hypothetical protein Hypma_004162	Hypsizygus marmoreus	Scaffold19	atggcacccaagcgctggacgaccacagaagagtattccttcctctcgtcattcattggtgagtacaggaccgcccaagcagggggcacagccgtgtttgccttgttctggccacccttcttcgaaaaatggttcttgaagttcagtatcgacgacgatgaccgacggcgacagcaagctgcgaaagaaaactccggtgccagtgacgataatgaagatggcaaggagcccggtgacgcgggcgatattgagccaacagacactcagacggaggaaccgactgaacgaggggagaaaattagaaggaaaaaagagcaattgagaacatggtttcgcaataattctcgtgtcgacacgcgtccgaaatctgcgtcattcctgtacaccattgcgaacaac…	MAPKRWTTTEEYSFLSSFIGEYRTAQAGGTAVFALFWPPFFEKWFLKFSIDDDDRRRQQAAKENSGASDDNEDGKEPGDAGDIEPTDTQTEEPTERGEKIRRKKEQLRTWFRNNSRVDTRPKSASFLYTIANNLTKQSQTRTRARRPVELYSKSHYQLDGIKAKVDQRMIDEAPKGKVETKAEVKRRWTKIYNKEISQAWGAVDPTLRKETEEKAVALSPTELQQHIQLLPVLIPALLQQLQAKTGWAFSLLAGGPLPIANGDIDVCAFHIGETALGNSFGHAYGDFQEGVLRPYTEFVRLVFNPEARQASALNPRPNWSLAPDATPSEASSTSAAKPSSQATVEKNLELPVP
JHH10404	40.43	4.95	8e-14	194	XP_001887415.1	predicted protein	Laccaria bicolor S238N-H82	Scaffold19	atgccacagaaccctagcacgccttctccagagcacccatacctgatcaacccatctaccatggcggacacgccttctcttgagaaatcgccagagcgagagccagcccccgacaatgcagaagacacgaaggtgaaggatactgccaacccaggtaatgtcgtccacccgaagctctcacgtggctgggccgttggctcccgattggcctacctcaaccaatcgatacgcgtgtacaaggaagggttagcgtccaagaagaggaaacaagccctcgatggcatagtcaatggggtatttcgagcaataccactggcgcattcccgtccacacagagccagactcgactaccccgaccccaaaacacaaaattcagagaagttgacggcagaggaaaaa…	MPQNPSTPSPEHPYLINPSTMADTPSLEKSPEREPAPDNAEDTKVKDTANPGNVVHPKLSRGWAVGSRLAYLNQSIRVYKEGLASKKRKQALDGIVNGVFRAIPLAHSRPHRARLDYPDPKTQNSEKLTAEEKLLQGKVIDKMSKSIHNWLDYRATKLWMSDEWDTLRHLFQEHIDKTKCPQGDVAKERAKWSSDRFDLKKPEEREYWNNLARERHKQSKQAAEDLLSNDVELTPTERHSLHYGYRKATDLFLEFTELCFTPEERLAAALPIPLLTARPHPNGTAKKDPEVSSLRPSKRSKDYDTSDDDDRPRKVKKRHSEDDDRPRKLTSKKRRRQDLDSETETSGSESDSGSESDSSTEADYDNLSPSPARPKKKQRPEGPRGRGRERARERGRERE…
JHH10405						none		Scaffold19	atggcacgctctcccaacaacaacctcaacagcggcagtgccgaaacagccttgagcatcttgctgagctacgttttggaggacgacagcgacgacgagcccaccgtagtctcttccacgcgaagaaccggagcgtccaaggcggctcctgggggtgtcgtccccgctacgccagctttgactgcatcctccaccggaagtggccttacgttggtcgcttctgtcggaggtggtgcctctggaggccctagccctgcttcgactgcccctgcacctgcgtccccgtggctgcccccgctgtgtacccctaccacatgcccaacggctctgaaggcggaggcactgtgtatgtga	MARSPNNNLNSGSAETALSILLSYVLEDDSDDEPTVVSSTRRTGASKAAPGGVVPATPALTASSTGSGLTLVASVGGGASGGPSPASTAPAPASPWLPPLCTPTTCPTALKAEALCM
JHH07766	27.18	12.21	2e-39	423	EUC61300.1	transposase family Tnp2 protein	Rhizoctonia solani AG-3 Rhs1AP	Scaffold08	atggacaatcaccggaaagatgacagactttccattggccatggcacgagaacctcgcagctgcctggtgccgcgacgactgcgcccaccagtgaccaattgcaaggtcctgacgttagatggcaacaattggttgagcaagaactggccttcttcgatctcctcccctcgtcttctccactccatccattgaaattcatccataatccttcgacttccggtgaatacagggagccgatggacccccgcaacgtcaatgctggagttcattcacttgacacgaaaagtcgcgccaatgcagcatttctcgccactgagctacgccttgcgtatttgcttacaaaggcggcccaactcgcataccttcacgacgcgcagctactaccccagctgtgttct…	MDNHRKDDRLSIGHGTRTSQLPGAATTAPTSDQLQGPDVRWQQLVEQELAFFDLLPSSSPLHPLKFIHNPSTSGEYREPMDPRNVNAGVHSLDTKSRANAAFLATELRLAYLLTKAAQLAYLHDAQLLPQLCSQWDRLNRDKELHWLNQRKMEDKSYVNTDIYFHSLVKREPIATQVAYVTTAIMQHFYFVSRRALRLQLSGLRDLMGGNTAIPTEIAELISGDPRTATSHLHIDPVLRTFICCTSCHSIYPYNPNEPSNPPRCLGRRAPESSPCAAELWKETIVGGRQRIVPCVLYQHQDFKHWLARILARKGIDDLLDSYPSELRSGHQPISDIWLANIFSQLKGHDGNPFSGPGRLVFGLSADSFEPNASRPGHTPQSSTGIWLVCYNLPPHLRYL…
JHH07767	97.75	32.72	0	3495	KDQ25402.1	hypothetical protein PLEOSDRAFT_160045	Pleurotus ostreatus PC15	Scaffold08	atggaagacgacctttccatcttcaagcaacctaactggttaaccaacatgtttccctaccttgcgttgatccctaaacaccattcttggtctggcccactttttcaaccacttcatgtatcattgtcgtctctcaaattttggaaaactcgtgacggatgctatgtgcttgtcaagacaactagggacacttggcgggccttggaatacgctcttcaacggttcatcaagtacctattgaacgaagtccgtggagtcagtagctccttcgcattctactccttcccaagtcaatacggttactcttttaagcaccccacgccagaggaggctagggattgctgcatgcagtctcgagacgcgtttctcccactcatcgcgctggccacattctgcgta…	MEDDLSIFKQPNWLTNMFPYLALIPKHHSWSGPLFQPLHVSLSSLKFWKTRDGCYVLVKTTRDTWRALEYALQRFIKYLLNEVRGVSSSFAFYSFPSQYGYSFKHPTPEEARDCCMQSRDAFLPLIALATFCVILAERHERALPTFRWRDFVSSAARLHPQFIADLEASVIGSTHALRQGGFIDINTCNFLDDIPSLFPYNMPLYFYWGPENKTPYPPPAIRGWGAYLIPKEVYNPIRKDFPWATGVAQRMPLITSTAIFKGRPVSPSAPSDPSSGAKWGPPPSPIASSSAVPSFVVDQGTSQRPGELMSEFFARREKHFERYVLKETQTQRQARLAREEAASHQQIPGRRGALVFYWEDVDGIRIRRFGTRDPSLWLRYSHNQRRYNSAFDEWDLCSE…
JHH07768	50.45	13.22	2e-172	1450	KDQ32219.1	hypothetical protein PLEOSDRAFT_1081473	Pleurotus ostreatus PC15	Scaffold08	atgcaagacgaacgaacttcatcttcacggagccacgaggccttagcaccttcgacaccgatctatggtggcccctgtattccagaaatgctccctaatctccctcgtaaacccgatgacagaagtcaagccaatgtcaacgcagatggcgatggcgaacattgtagctcggagccctcccagtcaccggaatcgcgattgctgccacatcgggcaaaccaagaatcccgggaaccggcaggccactctatcctgtatgatgagggtccgaggtcgagtatgacgctgtcatcggcctctagtactccgaagggagcaaacattgcccttgatgacgaaatgatagaccagctcgcttcagacgacgacgagaaagcgttaacgttcacgacgaaaact…	MQDERTSSSRSHEALAPSTPIYGGPCIPEMLPNLPRKPDDRSQANVNADGDGEHCSSEPSQSPESRLLPHRANQESREPAGHSILYDEGPRSSMTLSSASSTPKGANIALDDEMIDQLASDDDEKALTFTTKTPCVWKYDIQDTSTSMLEIDMPGVGANDVSLLLDNGCLVVRGRTAFRDRVWSYEWEGYVGSSIPAEHFQCGMQCGRLGVAWLETSQPESQLPNAYHQFLTVETYAGLAVSSAMILPGRDELLSSFGFYAEDIPAVHAKSIAEPLEQPDLQDSSKSENQPLSADGSESNEHSPLPSDSLNTDEWSPPLVNSGLTPPAEPLPLPDGFEPTQPPPRSADSSGSDDNPHPSPAELPPLPNGLESDEQSPPIVASEFTPAADGGSDDKPPPS…
JHH07769	96.34	31.06	1e-164	1190	KDQ25399.1	hypothetical protein PLEOSDRAFT_169433	Pleurotus ostreatus PC15	Scaffold08	atggcagacttgctacctatcctggtgcacatcctgcacatcctacgcctctccttttacgccattagggcctccgtggctgtcacgatggcgttcgtcctttggcttgtcataatgcgcccagcaagagcaaatatgcatgtttaccgaggtattcgtgacgtctggaagaagcattatgctcagaaggatcatccgcacgcaattctctacagaatctgtaccaaggaaatccagctcgttccccttcgaccaagtcgatatcgccgaagcgacgcccttggcatgcgcctcaatgagattgacgtagcaccctatctcagcggccccgctaacgatccaaatattcaccgaaaccgcttcaacttcgtcttccgccctttcccgtcactgacagat…	MADLLPILVHILHILRLSFYAIRASVAVTMAFVLWLVIMRPARANMHVYRGIRDVWKKHYAQKDHPHAILYRICTKEIQLVPLRPSRYRRSDALGMRLNEIDVAPYLSGPANDPNIHRNRFNFVFRPFPSLTDIGALVPIDPLDEQARPSMHPNDYEEHVPRPKKNTSFTFLFEPGDVAYGVNSLMVDRMSIEANGFRAWTGSVLVVKTRGPLADDPTTPWGGKALVENAVETDIPLVDNCILKLFDFRPEVQNEDEETNFAF
JHH07770	64.18	16.54	0	3489	BAA78625.1	reverse transcriptase-RNase H-integrase	Tricholoma matsutake	Scaffold08	atgcctgtccctagccacggtctcagcccctcgactccagctaggaacctggaggccgtggttctagccgcaaatgattaccgacacatcccgatcattgaaggggaatgcggactctccgatttcgactatctctggattcggggcctgcctttcgtgtgtagggacggtgttcgaccggacggaaaatggtcttcggattacttagctgcatgtttcggcccagacagctgtactctggtcgattgtgaagagccttatgggacacgccaagacactgtcgactcgttcctgcgatcgatgtctacatctgggccgaacgtgtggaagttgaaggattatcccaccgacacgtcgttcaaactcaaagcgcccatacccgcccgggcctttcaaaag…	MPVPSHGLSPSTPARNLEAVVLAANDYRHIPIIEGECGLSDFDYLWIRGLPFVCRDGVRPDGKWSSDYLAACFGPDSCTLVDCEEPYGTRQDTVDSFLRSMSTSGPNVWKLKDYPTDTSFKLKAPIPARAFQKALPLREYTGEYGRLNITNFFPANYTCVPDLGPKLYAAMTSRQNGSTRLHIDISDAVNVMVDDGKALWHIFSSEHMEVLKEFIISELRDENQQSFSRIDSIGSYHVYLTDEHLETLKAHYNVRPFTFEQQHRDVVFIPAGCAHQVSNITPCAKIAMDFLAPQSLQRCIKVDQSLRTCRQTNKDTLELSLLLFHCWMALSVFKMQLNQAGETDITDSALSNPANSTPKTTPDSEPRGTEASQHALSRSENTPRSRLKPASPPIFDGNR…
JHH07771	32.93	11.09	4e-18	229	GAW02620.1	protein	Lentinula edodes	Scaffold08	atggcttcccaaggaagtcttccggaccatccagctggcggggagcctcctccacagattgacgacgccaatcaacaaagaatacttttgccgaccacatcacatgagacggaccctgtcttcctcagtcccaattcacgatcaccatccacttctggcgattctgacatgctccagaattctcaaagaaatctcgctggacaggcccaagcctcctctaacagccattctcctgctgatgatgcctacacctcgataatcagtccaggggttgcgggttcttcaggcgttgctggtgacagagacagaggctctggcgctgcctttagattctttggccaaattctgacaacgtcgttcactgcggctcactctttaacaacgtacgcgatgagtccc…	MASQGSLPDHPAGGEPPPQIDDANQQRILLPTTSHETDPVFLSPNSRSPSTSGDSDMLQNSQRNLAGQAQASSNSHSPADDAYTSIISPGVAGSSGVAGDRDRGSGAAFRFFGQILTTSFTAAHSLTTYAMSPKHQVRVAEMTPGALDDLLDEIDIPPLGSQANDFPVPGAANEWYSSFQTNMESNREIMVGESLRDQDIEISSQDDGYPGPEGNLQRDEEGRAQDVQMGDGERAQDGQRGGETQGGQRDDERAADGRMGVHGEGRAENEQRGGEDRAQGGQMGGEELPQDRWRDEEDRDRPRGGPAYQDQGGAGPQADLYGRIQGLVDEMRADRQILVQQISIGFERTADLIQQVLGHRVAEQTLPSPAARRSKRSEPKITGNAKRRSPDVTLLASQV…
JHH07772	86.9	32.93	0	2635	KDQ25391.1	hypothetical protein PLEOSDRAFT_1106322	Pleurotus ostreatus PC15	Scaffold08	atgtcttcgtctttccttggatcagttgctttacagaaagcgaaagttcgacttgggtcgccgcacgtttgcgttacgaggatcaagtactcatctcccgcccatggattgattgcggtcgcagatttagacggcactctgacggttcatgatgcccaagacctcacaatcattcgtcgcaaaactgtcacccagtcgggaagcagtccaaacgctattcgagctttggaatggcatcccaaggaatcggaagtttacgtcggattttccaacggcaacgtcattggatacgacattgacaaagatatgagatcacgcacgaaggacccccaccatagactctctttcgatggcccgatatacgacatcgcattttctccgtcaggatctcagtttgcc…	MSSSFLGSVALQKAKVRLGSPHVCVTRIKYSSPAHGLIAVADLDGTLTVHDAQDLTIIRRKTVTQSGSSPNAIRALEWHPKESEVYVGFSNGNVIGYDIDKDMRSRTKDPHHRLSFDGPIYDIAFSPSGSQFAVAYGEQVKIVKRRSFGKYHEHDLSIRPRTKPQKLFYYETNSLVVISLLNLPNNIPAAVAYSTDDSRPETLWTVFTTASDTILTAAMSPTQDLITIVHVHSGAESYSVPDRNLLLKQDIYEHGVIRKDHIYGVDMVFVDSDTVAIGGAESILTFSNVRTGNKHDSISAPVLRDASSCSLRRLDVTRRPSDRTFRLITADSNARNINCHILQFLESSPSARDTQRARIFGLGCGKICVAILVVMLGVALRKSAILILPTAVRFWPDNI…
JHH07773						none		Scaffold08	atgcaggtccgcttgtggtattcgcctcaagtctccgaagatcttgcccttgaggtcatcaacatcgttgtcgccctccacggcgcgagactcggattcagggaagtggatgagatcgtggtcagtgacgcatcgaagtcgaccgacgggatcgtctccgctagcctacttggcttccaaaggccgcaaaatgcggcgccagcgttttgggttgtctcgatcacaattgacggcggtcccgaaggcgacgaatttgttttccatgacacgattcacgacgacgtcaaattcgtccccgctgactacatggatgtaggacaagtcgatatttag	MQVRLWYSPQVSEDLALEVINIVVALHGARLGFREVDEIVVSDASKSTDGIVSASLLGFQRPQNAAPAFWVVSITIDGGPEGDEFVFHDTIHDDVKFVPADYMDVGQVDI
JHH07774	54.55	10.78	7e-13	178	XP_001890308.1	predicted protein	Laccaria bicolor S238N-H82	Scaffold08	atggcacgctctcccaacaacaacctcaacagcggcagtgccgaaaacagccttgagcatcttgctgagctgttcgcatccttgacaatgtctccccgtcgcactgcggccttggttttggcccttcgtgcccttgcagacgttttggaggacgacagcgacgacgagcccaccgtagtctcttccacgcgaagaaccggagcgtccaaggcggctcctgggggtgtcgtccccgctacgccagctttgactgcatcctccaccggaagtggccttacgttggtcgcttctgtcggaggtggtgcctctggaggccctagccctgcttcgactgcccctgcacctgcgtccgccgtggctgcccccgctgtgtacccctaccacatgcccaacggctct…	MARSPNNNLNSGSAENSLEHLAELFASLTMSPRRTAALVLALRALADVLEDDSDDEPTVVSSTRRTGASKAAPGGVVPATPALTASSTGSGLTLVASVGGGASGGPSPASTAPAPASAVAAPAVYPYHMPNGSEGGGTVYVITRGYDIGIFVGWENVAPLVSGVSHATYFAVDDIDAGHRRMANALAAGTAIVVPRNASG
JHH07775	29.41	12.67	1e-47	481	XP_001874492.1	predicted protein	Laccaria bicolor S238N-H82	Scaffold08	atgccacagaaccctagcacgccttctccagagcacccatacctgatcaacccatctaccatggcggacacgccttctcttgagaaatcgccagagcgagagccagcccccgacaatgcagaagacacgaaggtgaaggatactgccaacccaggtaatgtcgttacgcagccaccgaagctctcacgtggctgggccgttggctcccgattggcctacctcaaccaatcgatacgcgtgtacaaggaagggttagcgtccaagaagaggaaacaagccctcgatggcatagtcaatgggtatttcgagcaataccactggcgcattcccgtccacacagagccagactcgactacccccgaccccaaaacacaaaattcagagaagttgacggcagag…	MPQNPSTPSPEHPYLINPSTMADTPSLEKSPEREPAPDNAEDTKVKDTANPGNVVTQPPKLSRGWAVGSRLAYLNQSIRVYKEGLASKKRKQALDGIVNGYFEQYHWRIPVHTEPDSTTPDPKTQNSEKLTAEEKLLQGKVIDKMSKSIHNWLDYRATKVSPSVGLGKAITENDPYAILLARLTGTSLKAKRLLPGWQLWMSDEWDTLRHLFQEHIDKTKCPQGDVAKERAKWSSDRFDLKKPEEREYWNNLARERHKQSKQAAEDLLSNDVELTPTERHSAFERAPSFLDSFLQPLSKLLGLNISIFLGGPQGNKGGQVNAVSLHYGKDKAAIPRTWPHSQKAGYRKATDLFLEFTELCFTPEERLAAALPDTVADSAASPKWHGEEDPEVSSLRPSK…
JHH07776	49.43	26.65	0	2300	KDQ27197.1	hypothetical protein PLEOSDRAFT_1043144	Pleurotus ostreatus PC15	Scaffold08	atgggtcgcaaacgaaagctagacatccatagctacctagacgacgaaggcccgcaggtggttctccagagctactcacgggttgctcgtatttccgaaaatcgacggcgcattgtggaaactcctccatcacctaggaagaagtggaaaaaaaaggatgtggtcgccggttggcagcctagcgcttccttcgacacggcagatgtgcagacactggattcagctgctgctgagtacccggaggccgacccggatgtggtcaaggcaaagcgttacttcaaatcggacgagccattccgagcatggatgccataccgagaggaatttcttgccgaagaaattcgacgggagggccggggggatgcagcggaccttgccgagtgcccgtcttgtgaagac…	MGRKRKLDIHSYLDDEGPQVVLQSYSRVARISENRRRIVETPPSPRKKWKKKDVVAGWQPSASFDTADVQTLDSAAAEYPEADPDVVKAKRYFKSDEPFRAWMPYREEFLAEEIRREGRGDAADLAECPSCEDKGRESVDEPIYRCDDCFGGFMECGTCCLERHGRVPLHRVKKWTGTHFEKVALKDLGLRIQLGHTNMECVNPEAGAKKFTVIHTNGIHIVNVNFSTVDYPETSASIEVLNAFHILTLGSKMTLWAYYRSLEHMTDNLDIDVPNTRYRAFVRMVRQYRSVRMSKRSGRGNVVGGIAETSTGELAIQCFACPQPDFNLPDNWESADPDKAFLYALLVSLDANFRLKNRLKSSEGVDPGLNTGKAYFVDQEAYNAHLQKFGIQKELSTCS…
JHH07777	45.3	28.49	1e-17	209	KDQ22090.1	hypothetical protein PLEOSDRAFT_171573	Pleurotus ostreatus PC15	Scaffold08	atgtcatcccacaatgtgcgccagccagttactgtcccggtggatgtcccccgtgacttacagaacgacaacaacggttctggcgccttttaccaagcaaatggtacccagattatctgccattacaactatccagcgcaatggcctcttggagaaagtcccgccgaggagtcatccttagagggggctcatgacgaagaatgcacatctatgggtgtggatcatgggccagagctcgagccataccaaacaatcatcgattcactctctcgaatatgccagcaagtccagtcgttctcggactacatcccttccgataaagccattgcacatgtctcctgcaaggccgatgagttggcacccttcgtatga	MSSHNVRQPVTVPVDVPRDLQNDNNGSGAFYQANGTQIICHYNYPAQWPLGESPAEESSLEGAHDEECTSMGVDHGPELEPYQTIIDSLSRICQQVQSFSDYIPSDKAIAHVSCKADELAPFV
JHH07778	54.55	10.78	7e-13	178	XP_001890308.1	predicted protein	Laccaria bicolor S238N-H82	Scaffold08	atggcacgctctcccaacaacaacctcaacagcggcagtgccgaaaacagccttgagcatcttgctgagctgttcgcatccttgacaatgtctccccgtcgcactgcggccttggttttggcccttcgtgcccttgcagacgttttggaggacgacagcgacgatgagcccaccgtagtctcttccacgcgaagaaccggagcgtccaaggcggctcctgggggtgtcgtccccgctacgccagctttgactgcatcctccaccggaagtggccttacgttggtcgcttctgtcggaggtggtgcctctggaggccctagccctgcttcgactgcccctgcacctgcgtccgccgtggctgcccccgctgtgtacccctaccacatgcccaacggctct…	MARSPNNNLNSGSAENSLEHLAELFASLTMSPRRTAALVLALRALADVLEDDSDDEPTVVSSTRRTGASKAAPGGVVPATPALTASSTGSGLTLVASVGGGASGGPSPASTAPAPASAVAAPAVYPYHMPNGSEGGGTVYVITRGYDIGIFVGWENVAPLVSGVSHATYFAVDDIDAGHRRMANALAAGTAIVVPRNASG
JHH07779	29.41	13.23	1e-47	480	XP_001874492.1	predicted protein	Laccaria bicolor S238N-H82	Scaffold08	atgccacagaaccctagcacgccttctccagagcacccatacctgatcaacccatctaccatggcggacacgccttctcttgagaaatcgccagagcgagagccagcccccgacaatgcagaagacacgaaggtgaaggatactgccaacccaggtaatgtcgttacgcagccaccgaagctctcacgtggctgggccgttggctcccgattggcctacctcaaccaatcgatacgcgtgtacaaggaagggttagcgtccaagaagaggaaacaagccctcgatggcatagtcaatgggtatttcgagcaataccactggcgcattcccgtccacacagagccagactcgactacccccgaccccaaaacacaaaattcagagaagttgacggcagag…	MPQNPSTPSPEHPYLINPSTMADTPSLEKSPEREPAPDNAEDTKVKDTANPGNVVTQPPKLSRGWAVGSRLAYLNQSIRVYKEGLASKKRKQALDGIVNGYFEQYHWRIPVHTEPDSTTPDPKTQNSEKLTAEEKLLQGKVIDKMSKSIHNWLDYRATKVSPSVGLGKAITENDPYAILLARLTGTSLKAKRLLPGWQLWMSDEWDTLRHLFQEHIDKTKCPQGDVAKERAKWSSDRFDLKKPEEREYWNNLARERHKQSKQAAEDLLSNDVELTPTERHSAFERAPSFLDSFLQPLSKLLGLNISIFLGGPQGNKGGQVNAVSLHYGKDKAAIPRTWPHSQKAGYRKATDLFLEFTELCFTPEERLAAALPDTVADSAASPKWHGEEDPEVSSLRPSK…
JHH07780	29.71	11.29	2e-24	295	RDB15505.1	hypothetical protein Hypma_004162	Hypsizygus marmoreus	Scaffold08	atggcacccaagcgctggacgaccacagaagagtattccttcctctcgtcattcattggtgagtacaggaccgcccaagcagggggcacagccgtgtttgccttgttctggccacccttcttcgaaaaatggttcttgaagttcagtatcgacgacgatgaccgacggcgacagcaagctgcgaaagaaaactccggtgccagtgacgataatgaagatggcaaggagcccggtgacgcgggcgatattgagccaacagacactcagacggaggaaccgactgaacgaggggagaaaattagaaggaaaaaagagcaattgagaacatggtttcgcaataattctcgtgtcgacacgcgtccgaaatctgcgtcattcctgtacaccattgcgaacaac…	MAPKRWTTTEEYSFLSSFIGEYRTAQAGGTAVFALFWPPFFEKWFLKFSIDDDDRRRQQAAKENSGASDDNEDGKEPGDAGDIEPTDTQTEEPTERGEKIRRKKEQLRTWFRNNSRVDTRPKSASFLYTIANNLTKQSQTRTRARRPVELYSKSHYQLDGIKAKVDQRMIDEAPKGKVETKAEVKRRWTKIYNKEISQAWGAVDPTLRKETEEKAVRLAREEKEARAQAQANDSTPAAKDTTVALSPTELQQHIQLLPVLIPALLQQLQAKTGWAFSLLAGGPLPIANGDIDVCAFHIGETALGNSFGHAYGDFQEGVLRPYTEFVRLVFNPEARQASALNPRPNWSLAPDATPSEASSTSAAKPSSQATVEKNLELPVPSFPILDDPFALPTGDNDQS…
JHH07781	53.33	9.57	8e-12	166	KZS99508.1	hypothetical protein LAESUDRAFT_718634	Laetiporus sulphureus 93-53	Scaffold08	atggtgtcgtcctttctctcccctgccaaagctggcaaggactcgccgatgtccttggcaacgttggccgaggctaatcgctcactcacatcgtcggtcgcgtccctgaccgatcaagtgtcgtcactgacactcatggtcgagtcgcttctgaccctgaactccggcctccacagagccccacaatcacaatctccgacatcaaccctcgttgccccagccgtgccgcccactgagtacgacagtgacgacgaggacaggctctcctacatcaccgacccaggtgaaggagtcaccacgcccccccctgtcgctgaggctgagcctgctgcgattgcccctgccgccgctcctgtggctgccccagctacggttcctgctcctaccagaggccctcct…	MVSSFLSPAKAGKDSPMSLATLAEANRSLTSSVASLTDQVSSLTLMVESLLTLNSGLHRAPQSQSPTSTLVAPAVPPTEYDSDDEDRLSYITDPGEGVTTPPPVAEAEPAAIAPAAAPVAAPATVPAPTRGPPAGGPPGGQYHSLDVDPSLRWYLVTVGRAVGVFQGWENVAPLVLGARGAIFNRQPSQDVGLSRFNEARIAGLVRIV
JHH07782						none		Scaffold08	atgaagaccacctctcagccttctcggaaagcttcaacgaagctgtattatgaacggaatcacgagaagctaatagcaagcgcaaaggtccgtgtggccatgaatcgagcacgcaaagcatcggaaagcacgcctgaagaacaagcttccgctaggcagacctctcgggcatcgcaagccaaataccgtgaggctaaccgcgaggctttacgccaaaaggaagcccgccggcggcagatgcggaagcttcgtgagcttggcttcttcgatgcttcggagaacgacgacaactacagcgagtacgagtactcgagtgaagctgagtccagcaccgccagtgacagtgaaggggactgggagtgcgaagagaaagatatccctcaaacgacgatttcccgc…	MKTTSQPSRKASTKLYYERNHEKLIASAKVRVAMNRARKASESTPEEQASARQTSRASQAKYREANREALRQKEARRRQMRKLRELGFFDASENDDNYSEYEYSSEAESSTASDSEGDWECEEKDIPQTTISRTHAHGPGGYRQNPIWDLLKPRGKANTSLGDTR
JHH07783	48.65	25.17	0	2114	KIK33856.1	hypothetical protein CY34DRAFT_98910	Suillus luteus UH-Slu-Lm8-n1	Scaffold08	atggcgcgaaaaaacatcgcacaatcgaagacccactatgtctcgaggtatcaggcgcacgtcgtggagaactttcgtgcacgccagttcgaggtcagatcaagtggcgaagttatcacctcgtcgaatgtcatacggacgactgctcagagtctaccgtcgccgatgccaatggaagtttttgaggattttcctcccatccacgccctcgacgatcaactatttggtcctgtggatcgagagggccttggcctccccacgctgggaaacatgttctctctagaccacgcctaccttgcccatctggccgacatggacaccgatgatgtggctgtctctcgagcgcgtaaaccttcggatcaaccgttgttcaattttttagctgtccgagaaacctat…	MARKNIAQSKTHYVSRYQAHVVENFRARQFEVRSSGEVITSSNVIRTTAQSLPSPMPMEVFEDFPPIHALDDQLFGPVDREGLGLPTLGNMFSLDHAYLAHLADMDTDDVAVSRARKPSDQPLFNFLAVRETYLEELARLEGLGNDTSPSMCPLCKVGLATARCRECLDTSLHCIQCVVNLHRRAPLHRIENWNGDFFAPKSLKEFGLRIQLGHPCGQSCANPLPAFDNGFTIIDSLSVHSVSLDYCGCETAKLPIIQLLRHRLFPATSVAPRSAATFGALDHFHMLSLEGKLSAFEFWRALARTTDKTEIEPPPDRYEPFMRMMREWRHLHFLKRGGRMNDPEGPTGTGQGELALKCPACPHPKINLPPDWEKAPPQTSWLYTLFVGIDANFRLKRKD…
JHH07784	48.23	26.74	0	2134	KDQ27197.1	hypothetical protein PLEOSDRAFT_1043144	Pleurotus ostreatus PC15	Scaffold08	atgggtcgcaaacgaaagctagacatccatagctacctagacgacgaaggcccgcaggtggttctccagagctactcacgggttgctcgtatttccgaaaatcgacggcgcattgtggaaactcctccatcacctaggaagaagtggaaaaaaaaggatgtggtcgccggttggcagcctagcgcttccttcgacacggcagatgtgcagacactggattcagctgctgctgagtacccggaggccgacccggatgtggtcaaggcaaagcgttacttcaaatcggacgagccattccgagcatggatgccataccgagaggaatttcttgccgaagaaattcgacgggagggccggggggatgcagcggaccttgccgagtgcccgtcttgtgaagac…	MGRKRKLDIHSYLDDEGPQVVLQSYSRVARISENRRRIVETPPSPRKKWKKKDVVAGWQPSASFDTADVQTLDSAAAEYPEADPDVVKAKRYFKSDEPFRAWMPYREEFLAEEIRREGRGDAADLAECPSCEDKGRESVDEPIYRCDDCFGGFMECGTCCLERHGRVPLHRVKKWTGTHFEKVALKDLGLRIQLGHTNMECVNPEAGAKKFTVIHTNGIHIVNVNFSTVDYPETSASIEVLNAFHILTLGSKMTLWAYYRSLEHMTDNLDIDVPNTRYRAFVRMVRQYRSVRMSKRSGRGNVVGGIAETSTGELAIQCFACPQPDFNLPDNWESADPDKAFLYALLVSLDANFRLKNRLKSSEGVDPGLNTGKAYFVDQEAYNAHLQKFGIQKEPCSGF…
Trait	QTL	LG	CI (cM)	LOD	Nearest marker	Position (cM)	R2 (%)	Scaffold in genome browser***	nucl seq.	prot seq.
Cap lightness	Lc7_3.397	7	19.27 19.63	3.397	MS_SSR_108	19.63	9.7
geneID	Identity	Coverage	evalue	score	Accession	Description	ORGANISM
HMS02552	54.65	15.95	0	3798	GAT44597.1	polyprotein, partial	Mycena chlorophos	Scaffold002	atgtctcatcccgcgtcctcgtctgagcctcagacgccgttggctatgccagccgcctatatcccggatgagtcccccttacctccactaacacccagcgctgatgactcgagcttgaaccagaacagcgggacgggagcttcgtactccagcgtcgccgctacgaatactcgtgtcgggttcaccaccccgcgagaaacctctccccttcgaggggatacttcattcggctcccctaaagcctcgaatgccagctcgaatgccggggtagtcatccatgacaaccccgaagaatccaggtcctctcccgccgaggaacacccttggattacggtcggccgtggcggacgccctctccgcacaccgactccagaaatctcccccgctcaagaagccgat…	MSHPASSSEPQTPLAMPAAYIPDESPLPPLTPSADDSSLNQNSGTGASYSSVAATNTRVGFTTPRETSPLRGDTSFGSPKASNASSNAGVVIHDNPEESRSSPAEEHPWITVGRGGRPLRTPTPEISPAQEADIRRAEELLTQDQRDAILRRRASVHVTNDDSMDTESMPRDKGKGVDPRERGEPVLQLGGPNPVVNTFDAPTEEEVAEQRAALEFWQSKPNLSSSPKADKASTTPNVVLSTHPNDMTLTELLKNLKLIQDRFDRLESQVQNKPQRPNEFKHTTFTPEVLSEDERKYIERKARGDFTRGSTMVNPILPSWSRRERRHVSRPNEVVPPSSNVGRIFNRVARNRNHDSDGDPSSDGSGPEDGGGSLQSSRRKKRKAPSKLKAVAPTVFTGE…
HMS02553	28.32	21.72	7e-37	399	CUA68632.1	Patatin-like phospholipase domain-containing protein 7	Rhizoctonia solani	Scaffold002	atgtctgaccatacagtccgtctcaagagcaccctagtccaaccgacgaaaccacctcccgtcaataggaaggaaatgtctgcactgcacttcccatcggactctctcattccgaacaccgagttctgtcgaacttggctcaacatgcacgacgcgatcaaacaacttgtccttgatggggagttgaaaaagctcgccgaggccgtccagaaaagcaaaggtacttgctacgagaaggtagaaatcctgctcaactatgctagtactctcattcacaatgagctgtgcccctcctcggaattcattgtgtttgtcgacaaccactcattcgtcccgacgaaccatccgaacgaaattaaggctggtgctccagactctgtcggcatactcgagagtgtc…	MSDHTVRLKSTLVQPTKPPPVNRKEMSALHFPSDSLIPNTEFCRTWLNMHDAIKQLVLDGELKKLAEAVQKSKGTCYEKVEILLNYASTLIHNELCPSSEFIVFVDNHSFVPTNHPNEIKAGAPDSVGILESVLKKLQQDERNRIPWHLVLTAVEEKKAVDAKVGPARCGAYLGYANQARPDMVGMYGLSVSPRSFQIQYSCPAGLATSEEFNWTAQLGGVLAYICTLYLPRTDFAPRDTTISLATGRDVLGPPLWDIDVGDKVYRNCKVQFVGQPWTRMTWVAEAETDDKEGPTVIKDSYYDVRTRFKEGDMYKILHKEGAAPGFAAVDREYEVKYKDTPITVSMKECTRIKTRLIMKTSGLALNHCKNIVDFFKGMYDILEAHRWMVTERKLLHRDI…
HMS02554	40.28	30.08	1e-111	963	CUA75631.1	Muscle M-line assembly protein unc-89	Rhizoctonia solani	Scaffold002	atgcttgcaacgtttgcgaagtcaatcccggacaacatccaacgtctccaggaggacttcagaaccatcaactcagccctacaggccatagggctttcggtagaccgtacaaagtttgaaattatgcacttcaccagagctaagtccccagagctgcttccaatccgaatcaccctaagcccaaacgactcgctgactgtcttccccaaccccgtaatgaggtggctgggttttttcttagatcgcaagctggagtttaaagagcacattcgcataatgtgcaaccgcgctatgtccaagatccaagcgctgacagtgctgggtaactcggtccgtggaatgaaccatgccaaccgccgtctcgcctacaaaaccattgtcctcccagttctaacctac…	MLATFAKSIPDNIQRLQEDFRTINSALQAIGLSVDRTKFEIMHFTRAKSPELLPIRITLSPNDSLTVFPNPVMRWLGFFLDRKLEFKEHIRIMCNRAMSKIQALTVLGNSVRGMNHANRRLAYKTIVLPVLTYGVALWYTGVRQKSLMKQMTKVQNTGLRLILGTFRTSPAAALHHIGSILPIPLLLERTLDNAAIRLQTLPRHAQPIVRLTEPWNLGPIQGPTHSKSKTRKRTNLQQLAARAHFTCFLDERINPYATPPWQLANRWEHRLTFSSYVPGDRDARKQLVRNICKCENDARVDPTIINIFTDGSRHLVGDEFKTGAAFTAFYLGIEVSKGLLGLGAHSDNFDGEMFALAHASKSLRQILQDRPQVQRVRLFADNTSAIIAAYDTSPHPSQD…
HMS02555	29.96	19.98	4e-27	303	XP_027610329.1	Transposon Tf2-6 polyprotein	Sparassis crispa	Scaffold002	atgtcccactccagcggatcgagcttcgataacatcggagatcagaccatgccgggcccctctgaccaacccgcaccaccttcacaaccatcaacacaagaaatgatgatgatgatgatggatcgcctggcccaaatggaagctcgatacgaacagctagcccagtacgtacgaacccgaccgccaccaacagccccaacaccagctcctgttcccgctcccgctccgattccccaacctgccgaacccgcacgaccagtaggccctaagctggccaaacccgagatattcgacggcgaacgtgccaaatgccgttcgttcctcagaagcatccggatgttcattgcggtcaatcagtggcagttcaccaacgagaataccaaagttctatacgccctc…	MSHSSGSSFDNIGDQTMPGPSDQPAPPSQPSTQEMMMMMMDRLAQMEARYEQLAQYVRTRPPPTAPTPAPVPAPAPIPQPAEPARPVGPKLAKPEIFDGERAKCRSFLRSIRMFIAVNQWQFTNENTKVLYALSFIQGRKVDNWKNEVINRALNWRDQGGYDPVVSDFRRFSDELERMFGDPNPRETAISTLSALRQGNEPAEEYVMKFEALRADTGYNDVALVELFKRGMNPGLLNRLYSLHPLPADYQAWSEEAIRFDRQWREAQSYAKGHGQGRQQGQSQQKQQGQKQGQWQGRGQGQQQPAPQQNQQSRPKDPNAMDVDRTQRTPVKCFKCGGLGHIARNCQRRLDIRAMNYDEQLQYWREELTRQGFSEGTQEAST
HMS02556	52.28	25.08	0	2762	BAA78625.1	reverse transcriptase-RNase H-integrase	Tricholoma matsutake	Scaffold002	atgttggactgtggtgcctcagattcgttcatcgatcgcgaatacgtcagaaagcacggactgaaaaccaagaaactgactagacccgcaatcataagaaacgcagacggcacccccaacaacgcgggaagagtagaagaaaaggtagaactaagaatgggtttcaaaggacacgcggaatgggccacgttctacgtaaccaacctaggaaacatagatgtcatcataggtctcacctggctcagacgacacaacccagaagtaaactggaaaacaggagatgtggtaatgaccagatgcccaagggagtgcaagagaaggatgaacaaggaggcagaagacttgcaggacgaaccgtacccaggggaagtagaaactgaggaagacgaggaggaggtg…	MLDCGASDSFIDREYVRKHGLKTKKLTRPAIIRNADGTPNNAGRVEEKVELRMGFKGHAEWATFYVTNLGNIDVIIGLTWLRRHNPEVNWKTGDVVMTRCPRECKRRMNKEAEDLQDEPYPGEVETEEDEEEVKEVRKMEPRNISVAGVRQWNRLRSGYLRDLDDLTNQYHESVARMYINRMWKKHMQVETEDKEEEMHLKAVGKYDYVIEHDREKIESKKEKTEEEMVPNYYHDFMKVFRKRDSERMPATRPWDHAIELTPDFVPKASKVYPLSPIEQQELNDFLDGNLRKGYIRPSKSPQTSPVFFVQKKDGKKRLVQDYRYLNKYTVKNAYPLPLISQLVDKVSKARLFTKMDLRWGYNNVRIKEGDQWKAAFQTPRGAFEPMVMYFGLSNSPSTF…
HMS02557	41.98	22.12	6e-136	1169	CUA75631.1	Muscle M-line assembly protein unc-89	Rhizoctonia solani	Scaffold002	atgctggaagacatcactgaaggcgccaaaaaaactttgggatggaccgttgatgctgaagccatgacggcagtcctcggtgtcataaagacgatgaaagctgcactcaacgaacttgacggcctggtgtcaattgacgacgacatttttatgtcccaacctaccgtgcctaatccaccactagacaatggcctcgattccttcaaatcggaagtcaaggacttgtttcgcaccctcgaggctaatctctccaccaggctttcgaacgttgaaagacggcttggctcaggatcaaattcctcgcctatctctaccaccacccccagtggccccgccccacgacaacaacccactccctctcaattgtatgcctccgtagctaaattggctcctccaacg…	MLEDITEGAKKTLGWTVDAEAMTAVLGVIKTMKAALNELDGLVSIDDDIFMSQPTVPNPPLDNGLDSFKSEVKDLFRTLEANLSTRLSNVERRLGSGSNSSPISTTTPSGPAPRQQPTPSQLYASVAKLAPPTQPKAPQQSKTTTAPSVSKPNTKFVVRFQGHPPSEADRKSSQLLFHSLNLAFSNNAAARNDGLEILGAEWNRSDHNLNDVIISHDTKWSKAVCSRVPSMGFDGHYWDSKALGVLLRRNPIIKNLKITQEPRFVSNPAEGLPPVAPVVFAFEDPDGSKLKELLKTPIFMDGRHTPEPWFGRIGLDKADTTPEGRPINGLPASPAWESFAPLAPGHPKVATYVRRNILGLTATPRPDIAKHPNILPVEFTYGNFSFLTVNVYNEGNGAK…
HMS02558	32.1	15.96	4e-44	450	ESK89202.1	other 1 protein kinase	Moniliophthora roreri MCA 2997	Scaffold002	atgagccctgtcgacatcggcaaactgcgcagcgcgcttgttcaggagacccgtgggcgatacataggcggtgtcgacccccatacgttcgttgaaagcttcatgaaatggaatcccgatatcgatacttcattcaaggccgagaaaccctccaaggcgcgactgaggcgtttgattggcatggccggtaaacctgagagcgcgatgaacgaggactggcaaggtgccttctctggctggccccttgtacgcaaacggaaggtgatccagcgcctcgactttgaggacactcataactgccgcgacgcggagagccagcttggacctgacagctgtaactacctgaggaacaagccaatcgtcccacgactcgctcggcggaagatagactttgctaac…	MSPVDIGKLRSALVQETRGRYIGGVDPHTFVESFMKWNPDIDTSFKAEKPSKARLRRLIGMAGKPESAMNEDWQGAFSGWPLVRKRKVIQRLDFEDTHNCRDAESQLGPDSCNYLRNKPIVPRLARRKIDFANIQSFTEHKVDEKMDAFVDAGGEEYDGEAYYVMAGYSKRQEGVEEDEKEDEDAGMAATEDAYIAEPSAADVDTEGGEAHPKVTDDTKPTPGEKYPFENDTKQGRSTRGQIASYAGVTMAMQFRSHLFSVLVCGRYARFIRWDRSCAIVTRRFDYTTHPLILFDFYKRFAQLDDVQRGLYPNLRELSRPAGMEALEMIRKYATSYFTGEHADFYKKESDPKQLPLLSLVFGDDTYVVPAPCFNGRMYSPFGRCTRNRAVVLLKERENV…
HMS02559	97.07	33.24	0	1775	KDQ29943.1	hypothetical protein PLEOSDRAFT_1100978	Pleurotus ostreatus PC15	Scaffold002	atgccatggacactacccaacgagctcttcatccctatcatcgagtccgttggttgcgatcagaagactctcttgactctgctcaccgtctcacgtcacttctacagcctggctctaccactgctttatcaaaaactatggatttctcgccgcgacttatctgacagacgagatctacaatccgtcgtggataaactataccaccgcatcgaactcaatccaggtcttcggtccacaacatcgctgagcttcgatcttggatgcttcttcacccatgtccccgacatccgcactatactcccacacctccctagtctgcgtcgcctctctattcgcggcccatctttcatcgatccggaaatactatggctcgtcccattgaccgcgcagctcacgcat…	MPWTLPNELFIPIIESVGCDQKTLLTLLTVSRHFYSLALPLLYQKLWISRRDLSDRRDLQSVVDKLYHRIELNPGLRSTTSLSFDLGCFFTHVPDIRTILPHLPSLRRLSIRGPSFIDPEILWLVPLTAQLTHLELQSTFYSQRFVDFLERNTALQFIHVGQLGRDTKDHSHPTLPSNAVPHLRSIGVPLAVLQQFGGRTSLLDLDIPDLIAMSPTSLYDVEAAFSPVRALSVNRIYFTDAPSWVSLLPNLRHIRVQMPPVTICPRSQDCARALSGVLHSQSDMNDSWRALSRSNITYIRFQSVSMPREPDHPVRRLFEVVQSLALVDVGVLGGLLFYRYYRSSDHKLKVPVPHCQWQPWWASAEDDIADAVQRCK
HMS02560	93.35	20.51	0	1468	KDQ26118.1	hypothetical protein PLEOSDRAFT_1085377	Pleurotus ostreatus PC15	Scaffold002	atgaagttgaactatctcaccgaggagtacttggcacctaactccgaattttgtcagactttgctgaacgttcacgacgacctcgagactctttctgccgaccctgagctactcgaccttgccctggagatccaggacagcacgaaaacttgctacgcgaaggtcgagcaactcctcaactacatcagtacagaaatacatgagaagatttgcaccacttcggaacgcctcgtgtttcgtaccaacgaccggtacactccaccgcatcacccaaatggaatagaatccggccagccagacctcgtttgcgtgctcgcgagtatcgctgcaatgctcgatctcgactcccagaagcgatttccatggcatgttatcctgtccaccattgaggagaagcag…	MKLNYLTEEYLAPNSEFCQTLLNVHDDLETLSADPELLDLALEIQDSTKTCYAKVEQLLNYISTEIHEKICTTSERLVFRTNDRYTPPHHPNGIESGQPDLVCVLASIAAMLDLDSQKRFPWHVILSTIEEKQASDSDDGPGQCGASLACGNQSRPDLVGMYGLSVSPCSFQLQYSCPAGLVTSEEFDWTKGIIGLVLTQHVPAYTTEDLRTMKKKEAVVAYETEVQYFAGMGDAMPDLDDERREDVELAVADMERQQDWLSAAEEILVARELQGSVEDEVRATMSTATGQLLEAQARLAEWQAEDDRRAQEARDAADAERRQAEDERRREAEASEERRRQEARQAAEVRETRRRDVQAAEERRQAARRAKLVAGSGTGGAEEEQDEKEKPGEVIEITS…
HMS02561	54.27	22.31	3e-163	1265	RDB24438.1	Pro-Pol polyprotein	Hypsizygus marmoreus	Scaffold002	atgtctaccgctgctttcgaagacaggcagccaatcttcctcgcgaacgagagctcctccaacgttcgtggtcgagcagatcgaggctcgacttggctggccataccgtcgaggaccgacagggaccgcgtcaccgtcaaacatgagcacaacgcaaccttcaccgtcatcgtactgtacaaagatgtggtgtttgctaccctcccacgcgtccgaaaggtcgacgccgacattgacttcactatgtacgatgttggagtgtactgcgatacctacgatctcgtgaggggcacagtgactgccctcggctctggcggtcgatccaaatcctggccagtcaccggaggacggcttttaacggcagaagaccatactctcatgaccccgacggactccgat…	MSTAAFEDRQPIFLANESSSNVRGRADRGSTWLAIPSRTDRDRVTVKHEHNATFTVIVLYKDVVFATLPRVRKVDADIDFTMYDVGVYCDTYDLVRGTVTALGSGGRSKSWPVTGGRLLTAEDHTLMTPTDSDRLSQNTEGHLGSLVRTFIYDEDSAGFNDSDESEDIPRTPKAAGKDARMLEIETFLQTSKAPVGLAEPAMRNFVRQALNFFYRDGKLWRKDNHGKHKVYIHPGRRLYLIRAAHDSLGHKGIFVIRTRLLERFWWPFLDQDVRWFVKTCHQCQIRSNFKLHIPPSPTIPLSLFRRVHIDCMVMPSANKFNKIVHARCALTSYPEWRALRRETTETLGMFIFQEILCRWGAIEELVTDNGTPFVKAVEYLAEKYGIRHIRISPYNSQAN…
HMS02562	27.79	9.71	4e-40	431	GBC43957.1	transposase domain-containing protein	Rhizophagus irregularis DAOM 181602=DAOM 197198	Scaffold002	atgtcgtctccgctattccgcttgggtaataagaatattgaggtgtgtacgtttctattaggcagcagtgagagtaccgcattggcatacgaagaaaaggagaaagaggtgacagaaagggtactgctgaatggcatcgagctttccgatacctcaatatcctttctcgaacaggtggatgttgaacaacttccggctgatcttgacccatactattcacacgtcgctgaatttgacgacaggaatactgatgctgtcgaggaggatgctacggagagtttggatgaaatagaagaagatgatgatgacaatgacgatgatgacaccgctgacgacggtggctcgcttgatgacaatggtggcccgcttgatgacaatggcagcccgcttgatgatgat…	MSSPLFRLGNKNIEVCTFLLGSSESTALAYEEKEKEVTERVLLNGIELSDTSISFLEQVDVEQLPADLDPYYSHVAEFDDRNTDAVEEDATESLDEIEEDDDDNDDDDTADDGGSLDDNGGPLDDNGSPLDDDGGPLDDDSGPPDDDSGPLDDDSGPLDDDQPSDDAESEDNFELETQFPVPKSKQALHDKFLDGYVVEEKPPDFGLRPVALTRAQNYSLRQWIVFQLTSTTRRAHENYSKVLSEALNEPIMSIERCRRLAQKITNFMPKYISICPGKCMAFTGEHKDKVVCDFVRKQKKGPPVVCGRDRYLPGTNKPAAQFMVLPLVPIIRAMFANKEKSKLLRYRHELVQAAIQILMEGGKVEYSDYANSKTHIDHLLKLGLFEDECDMIYIMSIDG…
HMS02563	56.01	10.55	2e-138	1180	GAW05095.1	DNA RNA polymerase	Lentinula edodes	Scaffold002	atgaacatagactcgcgccgtttcctttcaccgagattgatgccgaatgcggggtattcagacgatccaggtcctattccctttctttctaagcttatcattccgggggactatcctaaagtggcccgagacgtcacgatcgcaggaaggcgtttcgaaatttggtcccctaactcaaggagactgccgttctaccctggcatcaaggcccccggagtagatttggaggatctagctaaagggaaaaggcgatacgatgggcatctaggaccactggacccgacctaccatccgcagcactatcagccgcgtcgaccttatctcccgttcatacgacggcatagtcacctgaatccgtctagtctctttcccgaatttgtgtcgctcttcgataactcc…	MNIDSRRFLSPRLMPNAGYSDDPGPIPFLSKLIIPGDYPKVARDVTIAGRRFEIWSPNSRRLPFYPGIKAPGVDLEDLAKGKRRYDGHLGPLDPTYHPQHYQPRRPYLPFIRRHSHLNPSSLFPEFVSLFDNSEAWSPLAGSVTGEGRITESYVERLKKRNTSLLQDAKLLRDGLRESYSERDRLLWQNRPLYPSNMHIEALLDIVSFEEALDTVTEMQRGIKMREAWINYVRLKNLAPWDPADLAYAFAVEGNEQYMGIWMSDEAYEDALLYMTRSGVACFFLHEYTAQEATFHHRTHAYYPDAAMQNYALVSDEDGPWRYAVRRSKLRALALEEGESVGRVKRLPHSFPAPGSLSLSNRQGYRLPSLRDERPLPAAKELAELASRPRTPVKFWHDMD…
HMS02564	53.85	16.27	0	3593	GAT45545.1	TY3B-TY3B protein, partial	Mycena chlorophos	Scaffold002	atgggctctcgttccaaaaggaagccttcacaatcaaccccacctccccctcactccaacgcggtattcacgcccgcggtcacccgcgctcgatcgatgaatgcacgcaaggtttcggggacggccacccccaacgctcccggggcgtcgtcgaattcgcctgcaacagactcccataacgccactacgcgcacgccgcccccggctacggttgcgaccggcaagggcaaaagtaaagaggtcccgttgcctcagttaagctcgcttgaatcctctccctatgtaagctcctacccgcaaactccgcacgcgcaaggagtcgtggacttgtcgtacgatctactgaagcccacgtcacgtatgcccgcggggctgcctcgagctggagcaagcgtttct…	MGSRSKRKPSQSTPPPPHSNAVFTPAVTRARSMNARKVSGTATPNAPGASSNSPATDSHNATTRTPPPATVATGKGKSKEVPLPQLSSLESSPYVSSYPQTPHAQGVVDLSYDLLKPTSRMPAGLPRAGASVSRPPSASPTPSLRSLIPAQQETVESLLLGSEPENLFRETAAMFNILIEPIADSVERWHAIPDVHASEDPLKEVGGEAGIIPDQSERTAALMRAVLLRWRSPHRFLIWNDLSADLPQFLTKEFTLDADAMIAVQSNDSKVVPRFCLRVAILERMGHVILAVQQILVALSELRSIPASRSFSIDPQYTFVRSLEYSLDKARLELTWEMLLHRLSRAHDNIEAQIRSLRRYFTDSDARLSQVSFDSTSEGARLQYGTQSPRTELAKYWYP…
HMS02565	56.18	19.08	5e-52	453	KZS87478.1	DNA/RNA polymerase, partial	Sistotremastrum niveocremeum HHB9708	Scaffold002	atgaaccgaaaaagtacatatgatgctccgcgtgattccggtctcgacccgattgctccggtgtatacttgtgcccctccgcccgtacctaatactcattcttcttgcgcgtatgacgatttgccggatgagcgacggatctattcgggtcttgttgatatcatcgaagatggcattactcggagtgcttcttatcttgatattcccctttccaccactacttcctactctacctttacatcctggtttatccataccgacaccgacgctccgcccgcctcatccgatgattccgctccaggcccgaccgccgaagtcttcgcagcgactgcccggatgccaacatacggaaagaagccctaccggaaggtcgccaatcgcacagtacctgtctccact…	MNRKSTYDAPRDSGLDPIAPVYTCAPPPVPNTHSSCAYDDLPDERRIYSGLVDIIEDGITRSASYLDIPLSTTTSYSTFTSWFIHTDTDAPPASSDDSAPGPTAEVFAATARMPTYGKKPYRKVANRTVPVSTTLPEQYRIVRREPPDILADLLPLPTQPPDFTPGLRYTQERADKQAVDPDNWLSPEEIKLAHWFIRTDEDAFAWSEDERGKFSDEWFDPVVMPTIEHVPWALRNIPIPPGIYDEVVRVIRDKIKSGVYEESSSSYRSRWFCVLKKDGKSLRLVHDLQPVTRIHLPYLEVATTLVYLVW
HMS02566	99.45	8.12	3e-115	902	KDQ26097.1	hypothetical protein PLEOSDRAFT_1024747, partial	Pleurotus ostreatus PC15	Scaffold002	atgcccgtccgcggtcaccataccgctccgaaattcaacggaaagcccgaaggactccatcgcttcttctcggaagtggagtacctcgctgcccgtgctcaggtcgaaggccgggatctcatccgagctacaatcggatatctcgacgactccgactgggagatctggcgcagcagtggcgatgcagccgacggagacgactgggatgctttcaaaacgtgcatcgggaagctctaccccggatcggataacgaacgacgctggcgtccgtccgatctttccactattgctgctctccagtcccagaccccgatgctcacaaaggatgatctcagagtctatcaccgaaagttcctcgttccggccaattggcttctgtccaaaaatagcgtctccacc…	MPVRGHHTAPKFNGKPEGLHRFFSEVEYLAARAQVEGRDLIRATIGYLDDSDWEIWRSSGDAADGDDWDAFKTCIGKLYPGSDNERRWRPSDLSTIAALQSQTPMLTKDDLRVYHRKFLVPANWLLSKNSVSTQDVGRDYLAGFDPITRQKIKDRLAMVHMQHHPDDPYTITEIYTEANFILGTSTPATLTTSSTSPTVSPTAPVTVKTESADIRALQAMMQQFMTIQQTHPQYPPPPPQYPYNPNSFYPYPPPPTAQAYAYQPVPPQQNYQYPPQPPPSSQNQQSRPPPPPAPQGTDPRPPRKCHFCHSVYHTMGSCPDAARYERSGWIGRNEEGRWMVLPTRETINRSFPGDSFKEQIDNWMRANNRPQDRDAPPHPIVTPAATSSGVASANMVEVS…
HMS02567	28.38	25	2e-28	322	CUA68632.1	Patatin-like phospholipase domain-containing protein 7	Rhizoctonia solani	Scaffold002	ctggctcccaccgacgacatctttgggccgcctacttggaacatcgatgtcggtaacaaaatctacaggaattgccaagtaacgttcgccggacagccgtggacgcggatgacatgggtcgtcaagtcgggcggcgatgagccaaaaattcccatcgtgatcaaggacacgtaccgtgacgcgcagactggctccaaggacagcgacatgtacaaaatccttcatcgagaagggaccgtgcctggatttgccgctgtcgagcgcgaatatgaggtcgaatacgcccctgggtacccaattacggtctgcattaacgactgcataagaataaagacccgcttgatcatgcagacatacggtcggcctctcacgaaatgcaagaacatcgtggacttcttc…	LAPTDDIFGPPTWNIDVGNKIYRNCQVTFAGQPWTRMTWVVKSGGDEPKIPIVIKDTYRDAQTGSKDSDMYKILHREGTVPGFAAVEREYEVEYAPGYPITVCINDCIRIKTRLIMQTYGRPLTKCKNIVDFFKGMYDILEAHRFMFSERKLLHRDISHGNIVVDAQDATGIVPFTGEKRPVYINEVLTGKARADPMARLIDMDNCANLDQTNDAVKEEDIDNKPLRYRTGTPRFISRSVSFGNVLNSSEFKSMPELEADIVEKYRLVYHDDSSDMRNFIDENNTTHGGHLSKQLQKAYRGNNFLRSAHFEHQPRHDAESVYWCIVVFVLLAKPLNNDEDNNIEGLDDIWPSIADHEVGTSNDTRSSLIHNAQWETWLHEDLSFIADLMEDLTEQVRPE…
HMS02568	99.07	33.29	0	3826	KDQ29941.1	glycoside hydrolase family 3 protein	Pleurotus ostreatus PC15	Scaffold002	atggctctctcccagcttcgtttgactgtcctcctactcccttacttcatcctatgcgccactgcattcacaacccgctcgtggcaagctgctagccaactagctgctcagaagacggcggcgatgaccatagatgagaaggttggtgtgttgactggggtgacaatggctggcagtcgatgcaatggcgatacgcaccccgtagcccgcctcggtatcccggcattatgtcttatggacggtcctgccggtgttcgtcccggaactggagtgactggttggccctcaggcatcaacgccgcctctactttcagccgtcgtctgattcgtgagagaggcgcggcaattggcgacgaactacgcggcaagggtatccacgtttggtttggccccgctcag…	MALSQLRLTVLLLPYFILCATAFTTRSWQAASQLAAQKTAAMTIDEKVGVLTGVTMAGSRCNGDTHPVARLGIPALCLMDGPAGVRPGTGVTGWPSGINAASTFSRRLIRERGAAIGDELRGKGIHVWFGPAQDLMRNPKGGRGWESFGPDPYLNGEGGYETIVGIQSKGVQACAKHFTANNQEHNRYNGSSTVDDRSLWEMYGYPFLRSIEADVSAIMCSFNRINGTFTCSSPKLLSDTGFLRSNGFKGYVITDWGADHGFAAENANAGLEMEQPGEYDPQLEGGGLFANGGLKDSVLNGTVSAARLDEMVKRVLTPFYRLGQDSGFPETNFHTQQTGGPYNQNIVVRTPQHVALAKEIASASAVLLKNVRPIRRPGQWYGNGGQNQREYGLPVTKSK…
HMS02569	99.69	24.96	0	1362	KDQ29940.1	hypothetical protein PLEOSDRAFT_1021085, partial	Pleurotus ostreatus PC15	Scaffold002	atgatcatcgaaaagaccccccttcccccggatcccactccgactgacgcgcccccttcctacgacgatgtcggcaccagtgccggagcgcctcgtctattccccacagacgcaaaattaccacccattcccgatgaacccaccaccccaatgcccaaatccccgtatctaaaatccccagtaccgtcaggatcgtcgcacaagggcaaaggacctgcgacatggttcaattttggcttcccatctcgctcaggtcgagaagtacggactacggttcttggcttagtccgggacttggttcggcaccacaacgcggacgctacgtcagcccttggcatactgcagagctgcgccgaagcatgcgcagcatacgaactctccttgtctacgattctccag…	MIIEKTPLPPDPTPTDAPPSYDDVGTSAGAPRLFPTDAKLPPIPDEPTTPMPKSPYLKSPVPSGSSHKGKGPATWFNFGFPSRSGREVRTTVLGLVRDLVRHHNADATSALGILQSCAEACAAYELSLSTILQERSVEDHTPLYWAVIKRQPDESMDDDTQIPDLLTTLLSFSAPLTPETISEIRLACLITSDQQLFQRLRLSPQFSPLSGTDEIILGGPIPPDEITVEDTVGDEGAFAVNMAIVQFQKRMQVSREVIVEFIARSRMWRLAFRVMPSQEPAERYHTRSLRPGTWCVTLSLLEHSPPTWIDSRLLIADSGDPQNDSLLDSTPPTTPSGSPSLISLPFSASPPSASRKPKPTISLRLKCSEQLIPAEGARRHPRNAQSVIVASLEDSLMGA…
HMS02570	99.21	33.27	0	2551	KDQ29939.1	polysaccharide lyase family 1 protein	Pleurotus ostreatus PC15	Scaffold002	atgcgccatgcacttgatgacaccttcgacaccatgatatacacgctgttgcttttggcggcggcggggaatgccctcgcgctgacggaatatagcggacctgtcccgaagctgaaacacatgccgtttgggtttgcggggcaggctacaggtggttcgacaaacgtgtctgcagtgtatgtcgtgtccaatgcggcggaactgcgcgaagcagtggccttgccctacgcgaagaccatttatgtcaacgggaccattcaaggtaaccagcttcctaacggtacactagcgaagtgccaggactacatagacatgactggttcgcccggctcggcggtacacgggttcaacttcgaaacctacctcctcagcttgaacgccacgtatgtctcgcttgtc…	MRHALDDTFDTMIYTLLLLAAAGNALALTEYSGPVPKLKHMPFGFAGQATGGSTNVSAVYVVSNAAELREAVALPYAKTIYVNGTIQGNQLPNGTLAKCQDYIDMTGSPGSAVHGFNFETYLLSLNATYVSLVEQAIADNVPFDGRNATEYRTLLGHQNGYRPVVAATQKAQVGFKLTNNTSLVGLDANAALNGINLYLSSVNNIWIRNLKLVPPQDCFPAPETFPSSWNALYDAVGLVTASNVWVDNCELQDQLSGEYVDPDIIEPGWQVDRFDGLFDCEDGTDNVTFSHNIVRNHHKSLLLGGGTKEADRDLGKMHFTIFGNYFNGSASRNPLMRFGSFDIFSNVYEARNDNPPRFGDASRTHQRERREALDQTPLDAVFQYHLGIYNQSRVQVQDN…
HMS02571	24.89	28.26	1e-20	255	CUA66677.1	UDP-glucose:glycoprotein glucosyltransferase	Rhizoctonia solani	Scaffold002	atgccgcgatcgcctacagctcccaagatcagatcccagagcaatatcccgcaaagatacgtcagagaccatctcagagtacttgggacattcttccaactgattcaggcgaacgctgacgagcaacttctggacgaattctttcaacggtctacatatcgtcttcagctatgggtcgaaaagatcatcagtaccagcgatgaagagcagaagccattgcaggatcacgaacttccgccgcttgacgtcgctctggcgttgcattcactgatgttgagccctcggcgatacttcgaagactcgatggttcgtttcaaacaattgaaacgcatcaacgaataccctctttcaatgatactagccgccctagacgtaaacaagatgggatacgacgaggtt…	MPRSPTAPKIRSQSNIPQRYVRDHLRVLGTFFQLIQANADEQLLDEFFQRSTYRLQLWVEKIISTSDEEQKPLQDHELPPLDVALALHSLMLSPRRYFEDSMVRFKQLKRINEYPLSMILAALDVNKMGYDEVKCHLAAEYWRTRTGFAFDAIESMRVDTTRSVQCPFCSKTEDILWNGARGFAQAAFEHKCPKCHELFTHDTLRAGKFLQAVNQAKKDRGYCLPNTSIILGAHLDVQARCPAIVDEVSRCFENSDGQFHSLKDLAMSAATARGDMMTYIAKKLTLPDSALRPESIPLLLRAFEHSYPFTQDVTTALHHQRWFIQDVYRQGWAGLDPGGPSDEDLDMAYDQYNDFLERSVTVKRRDPQWRDDLIWHTHQLMPDRYRADIASYIHVFLDH…
HMS02572	92.31	33.28	0	2930	KDQ29936.1	hypothetical protein PLEOSDRAFT_154659	Pleurotus ostreatus PC15	Scaffold002	atggcgctgcaccgcaaactcgttggcaaggattctagggcacgtcaggctaacatcattgcgagttccattcgcgtcttccgggtcatcgaaggactggcggagctcccgtatctctcgccgctcaaaccaatttgcgggctggcaatcgcggtattagacgttgtacaaacccttacgaaattgacggacgatcacgcagagttgattttgcgcattcaacagctcgctcaagtcctcgagccaatgaaaaatgatgcgcgagcaaccgtctcagaggtggaagacctagagaaaacgctggaagagatactcgttatactcaaagcggagggacgtttgagtcgtgttcagagggtactcaagatgcaagagctcaagaacaacatcttaacgtgc…	MALHRKLVGKDSRARQANIIASSIRVFRVIEGLAELPYLSPLKPICGLAIAVLDVVQTLTKLTDDHAELILRIQQLAQVLEPMKNDARATVSEVEDLEKTLEEILVILKAEGRLSRVQRVLKMQELKNNILTCTAKLDSCIQRFTVTSLLRIYQLLIEDRDEIKVFRRTDIDLDHQVQPFPHGKLYRGTLGQLAPRVIVKKYHQDNVAKQIFRSDLELFRRLWHPNLHKLIGQSPSTAELPFLVFSEYESGGVIGYIDRQLAGNASVVDSFMVALRVCQGISPIVGHNLVINGPKLVPMQQSPGLDAWMKIQLQDFVNSFTYRKLDLSDWDLLMARKHGRRASHIRLLEHFTSHAIPSFSEAAECFESLLASLEPIYQRRELTFQTIRSSAIQTWTGAY…
HMS02573	54.7	33.14	1e-55	471	ESK88570.1	macrofage activating glycoprotein	Moniliophthora roreri MCA 2997	Scaffold002	atgggcggcgacgccttctgcttcaaagcctgcgacccctcgcgccccaacgccgccagcttctgccagcacatctacgaccgcatcggctgcgcctacaacgcgcccaacaacgcgcagaacggcaccttcgaggcgtgcgcaggcgagaaccaggacttccctgggatatacactcttaatggcgcggtgctgacgtatacgcagccccctgaggcgttgggtgttattacgacgctgccgtacgagccgagagtcccggcgtcgagtgattgcgtgccgttcgagagcacggagctgttcgctgcgctcgccacggtcacgccgtcggggagtgctgcgcctgcatcccagacgctgtctgcgtcagggagcagtgccgctgggacacgcggcggg…	MGGDAFCFKACDPSRPNAASFCQHIYDRIGCAYNAPNNAQNGTFEACAGENQDFPGIYTLNGAVLTYTQPPEALGVITTLPYEPRVPASSDCVPFESTELFAALATVTPSGSAAPASQTLSASGSSAAGTRGGSSGTGTSAPNANQTVDNGGNIVMSGLVSLIGVMFSALFLS
HMS02574	77.86	25.6	2e-75	606	PAV16321.1	macrofage activating glyco	Pyrrhoderma noxium	Scaffold002	atggctctcatcactcttccagctctggccgcttcgttgctgctgctcccaagcaccgtcgtcaatgcgcagggaaacctagcaacattcccagccacaccgctcgcctcgaagcatttcgcctatcccacaggcctgccctaccaagccgactccgaacaactcatacgcgggacgcagacggggtacaacatctgcaattccacgaccgagaaccagaattcgctgtgccagacctccttcctcaacgccctcgatgacttctgcttatgggcgcccataaatcccaactcgacgatccccgacaccgagggcgaggaggtcgcgtggtgcacgaagcccgggcgcggcacgcgcctcatccccgcgggcgcgctcaaaggcgtccagttcatgcgc…	MALITLPALAASLLLLPSTVVNAQGNLATFPATPLASKHFAYPTGLPYQADSEQLIRGTQTGYNICNSTTENQNSLCQTSFLNALDDFCLWAPINPNSTIPDTEGEEVAWCTKPGRGTRLIPAGALKGVQFMRTPDYVQVVGFIDQRLINIQTGDFGGELDPHGADLASILLPVHRLLRS
HMS02575	59.34	32.32	0	1478	RDB25346.1	Salicylaldehyde dehydrogenase	Hypsizygus marmoreus	Scaffold002	atgccgccactcaccgagctttttatcaatggagaatatagaccgtcgtcatccgaacctcccaccttcgaggtcctcaatccgtattcacatcaagtcgtcggcttgtgttccaccgcttccagccaggactgccgcgacgccatcgaggcagctagcagagcatttgtcttatgggagaagacgagtccctggcaccgccgcgacatactcctcaaagcagccgatctcattatcaccgaaaagtacaagcaagcgttgattactagccagtgtgaggagacggcggcgaccgacggatgggggtatgggcagtgggtggtagcgcagaacttcctcagaacgacggctagcatggctaatgagctgaagggcgagtcattcgttagtggaagcgta…	MPPLTELFINGEYRPSSSEPPTFEVLNPYSHQVVGLCSTASSQDCRDAIEAASRAFVLWEKTSPWHRRDILLKAADLIITEKYKQALITSQCEETAATDGWGYGQWVVAQNFLRTTASMANELKGESFVSGSVVGAQAVTQRRALGVILAIAPWNAALTLTLRTIAVPILCGNTIVFKSSELSPRSQAIVADLFAEAGLPPGVLNIISISRETAPHLTAEIIAHPMIRKIAFTGSERVGRILAMEAAKSLKPCVLELGGKAPVIVLSDANINEAARSIVFGAMAHSGQVCMSSERVIVHQDVADELLGEVKRLCEGIKAGDPSSSSDQQVKLGALFSEASARNVVSMMQEAVDGGARLVLGDLKHESSVVQPHLLANVNVGMRIWREESFGPVTVFMSV…
HMS02576	56.43	31.74	1e-94	728	GAD95293.1	C-4 methylsterol oxidase	Byssochlamys spectabilis No. 5	Scaffold002	atggccgtatcattcgccgaaacgcactggcagcaactacttgtgaactactccgaaggaaccatcgagatcatcgggactctcgtcttccacctcatcgctttctatgttccatgcataatctacgcatcgcttgaagtcctcttcccagcgttcagtgaatcccacaagatccagcccgcaccaaagcaaccaacccgcccggaagtctggcaatgtctcaaagtcgtactgcgcaaccaacttctgtccttcttcctccagctcagctcggtatactttacgtcgggaacaggccaccaccctttccgctttgacgccaaacttcctgggatcgctgaggtggcgctccaattcgtcgcgtgtatcctcttgcgcgaaatctccttctactacgcc…	MAVSFAETHWQQLLVNYSEGTIEIIGTLVFHLIAFYVPCIIYASLEVLFPAFSESHKIQPAPKQPTRPEVWQCLKVVLRNQLLSFFLQLSSVYFTSGTGHHPFRFDAKLPGIAEVALQFVACILLREISFYYAHRLLHIPALYPKIHKFHHRFTAPVALAAQYAHPIEHVFANILPISLPPQLFHAHIVTFWVFMSFVLFETATVHSGYDFFGGAARKHDLHHEKFMICFGTIGLLDWWHGTGEFKSRAD
HMS02577	60.65	29.51	3e-154	1171	KZT28612.1	alpha/beta-hydrolase	Neolentinus lepideus HHB14362 ss-1	Scaffold002	atgacccgcgagacgcagctttctttctccagccggctagcggcgctagcattgcttggcctggttcaagtggtatcgggaggagcaacaactcaatctccagcgctcccagccttgacgtctcctcttggccccgtcgtcaacttgggattcgccgccttcgcaggaaacgatacatcgcctgccggagagcctcactcgacggtgactttcttcggcaatataccatacgctcagcctccagtaggaaacctccgcttcagagctccaagaccgctagacgaaacaatcagaaaccctgctcgtgttcccatatccgatgcacgggactggggcgctccttgtattcagcagccggcgcaagttggaatcggctctgaagattgcctgaagttgaac…	MTRETQLSFSSRLAALALLGLVQVVSGGATTQSPALPALTSPLGPVVNLGFAAFAGNDTSPAGEPHSTVTFFGNIPYAQPPVGNLRFRAPRPLDETIRNPARVPISDARDWGAPCIQQPAQVGIGSEDCLKLNIWKPSSASEGSNLPVIVYFHSPLGFPFFDWLTQNQGIVAVSVAYRLNLLGFLGGAAVAADGDLNAGLRDQRAALEWVQRNIHRFGGDPDEVTIAGESAGAASVVMQTVAFGGSKPPVFKRAITQSIGFGPTPTSEQVEATFQNVSAVVGCSGRNVMQCLRNASIGAIVSAINHASVPPVIEGPGGFLPDLPSHLIVSGRLNNVGFIGGHCTNDGRTFVGGTPAQFVSEDDIRRLLFARYSGVTAATMQRAFELYPAPDVAGSPFKT…
